# Supplementary material for: Spreading depression as an innate antiseizure mechanism
Source: Nat Commun. 2021 Apr 13;12:2206. doi: 10.1038/s41467-021-22464-x (PMC8044138; doi:10.1038/s41467-021-22464-x)
Supplement: Supplementary file 7 — Source Data [file 41467_2021_22464_MOESM7_ESM.zip]

Archive with 87 entries (51 files):
- Source Data Excel 20210303/
- Source Data Excel 20210303/Figures/
- Source Data Excel 20210303/Figures/Figure 1/
- Source Data Excel 20210303/Figures/Figure 1/Fig.1 Panel D.xlsx
- Source Data Excel 20210303/Figures/Figure 1/Fig.1 Panel E.xlsx
- __MACOSX/
- __MACOSX/Source Data Excel 20210303/
- __MACOSX/Source Data Excel 20210303/Figures/
- __MACOSX/Source Data Excel 20210303/Figures/Figure 1/
- __MACOSX/Source Data Excel 20210303/Figures/Figure 1/._Fig.1 Panel E.xlsx
- Source Data Excel 20210303/Figures/Figure 3/
- Source Data Excel 20210303/Figures/Figure 3/Fig.3 Panel A.xlsx
- __MACOSX/Source Data Excel 20210303/Figures/Figure 3/
- __MACOSX/Source Data Excel 20210303/Figures/Figure 3/._Fig.3 Panel A.xlsx
- Source Data Excel 20210303/Figures/Figure 3/Fig.3 Panel B and F.xlsx
- __MACOSX/Source Data Excel 20210303/Figures/Figure 3/._Fig.3 Panel B and F.xlsx
- Source Data Excel 20210303/Figures/Figure 3/Fig.3 Panel C.xlsx
- __MACOSX/Source Data Excel 20210303/Figures/Figure 3/._Fig.3 Panel C.xlsx
- Source Data Excel 20210303/Figures/Figure 4/
- Source Data Excel 20210303/Figures/Figure 4/Fig 4 Panel D and E.xlsx
- __MACOSX/Source Data Excel 20210303/Figures/Figure 4/
- __MACOSX/Source Data Excel 20210303/Figures/Figure 4/._Fig 4 Panel D and E.xlsx
- Source Data Excel 20210303/Figures/Figure 4/Fig. 4 Panel A/
- Source Data Excel 20210303/Figures/Figure 4/Fig. 4 Panel A/Screen Shot 2019-11-23 at 5.00.52 AM.png
- Source Data Excel 20210303/Figures/Figure 4/Fig. 4 Panel A/Local ROI timecourse.xlsx
- Source Data Excel 20210303/Figures/Figure 5/
- Source Data Excel 20210303/Figures/Figure 5/Fig. 5 Panel D.xlsx
- __MACOSX/Source Data Excel 20210303/Figures/Figure 5/
- __MACOSX/Source Data Excel 20210303/Figures/Figure 5/._Fig. 5 Panel D.xlsx
- Source Data Excel 20210303/Figures/Figure 5/Fig. 5 Panel E.xlsx
- __MACOSX/Source Data Excel 20210303/Figures/Figure 5/._Fig. 5 Panel E.xlsx
- Source Data Excel 20210303/Figures/Figure 6/
- Source Data Excel 20210303/Figures/Figure 6/Fig.6 Panel A and B.xlsx
- __MACOSX/Source Data Excel 20210303/Figures/Figure 6/
- __MACOSX/Source Data Excel 20210303/Figures/Figure 6/._Fig.6 Panel A and B.xlsx
- Source Data Excel 20210303/Figures/Figure 7/
- Source Data Excel 20210303/Figures/Figure 7/Fig. 7 Panel B-D.xlsx
- __MACOSX/Source Data Excel 20210303/Figures/Figure 7/
- __MACOSX/Source Data Excel 20210303/Figures/Figure 7/._Fig. 7 Panel B-D.xlsx
- Source Data Excel 20210303/Figures/Figure 8/
- Source Data Excel 20210303/Figures/Figure 8/Fig. 8.xlsx
- __MACOSX/Source Data Excel 20210303/Figures/Figure 8/
- __MACOSX/Source Data Excel 20210303/Figures/Figure 8/._Fig. 8.xlsx
- Source Data Excel 20210303/Figures/Figure 9/
- Source Data Excel 20210303/Figures/Figure 9/Fig.9 Panel C.xlsx
- __MACOSX/Source Data Excel 20210303/Figures/Figure 9/
- __MACOSX/Source Data Excel 20210303/Figures/Figure 9/._Fig.9 Panel C.xlsx
- Source Data Excel 20210303/Figures/Figure 9/Fig.9 Panel B.xlsx
- __MACOSX/Source Data Excel 20210303/Figures/Figure 9/._Fig.9 Panel B.xlsx
- Source Data Excel 20210303/Figures/Figure 10/
- Source Data Excel 20210303/Figures/Figure 10/Figure 10.xlsx
- __MACOSX/Source Data Excel 20210303/Figures/Figure 10/
- __MACOSX/Source Data Excel 20210303/Figures/Figure 10/._Figure 10.xlsx
- Source Data Excel 20210303/Supplementary Figures/
- Source Data Excel 20210303/Supplementary Figures/Supplementary Figure 3/
- Source Data Excel 20210303/Supplementary Figures/Supplementary Figure 3/Panel B.xlsx
- __MACOSX/Source Data Excel 20210303/Supplementary Figures/
- __MACOSX/Source Data Excel 20210303/Supplementary Figures/Supplementary Figure 3/
- __MACOSX/Source Data Excel 20210303/Supplementary Figures/Supplementary Figure 3/._Panel B.xlsx
- Source Data Excel 20210303/Supplementary Figures/Supplementary Figure 4/
- Source Data Excel 20210303/Supplementary Figures/Supplementary Figure 4/Panel A and B.xlsx
- __MACOSX/Source Data Excel 20210303/Supplementary Figures/Supplementary Figure 4/
- __MACOSX/Source Data Excel 20210303/Supplementary Figures/Supplementary Figure 4/._Panel A and B.xlsx
- Source Data Excel 20210303/Supplementary Figures/Supplementary Figure 7/
- Source Data Excel 20210303/Supplementary Figures/Supplementary Figure 7/Panel B.xlsx
- Source Data Excel 20210303/Supplementary Figures/Supplementary Figure 7/Panel C.xlsx
- __MACOSX/Source Data Excel 20210303/Supplementary Figures/Supplementary Figure 7/
- __MACOSX/Source Data Excel 20210303/Supplementary Figures/Supplementary Figure 7/._Panel C.xlsx
- Source Data Excel 20210303/Supplementary Figures/Supplementary Figure 8/
- Source Data Excel 20210303/Supplementary Figures/Supplementary Figure 8/Panel C.xlsx
- __MACOSX/Source Data Excel 20210303/Supplementary Figures/Supplementary Figure 8/
- __MACOSX/Source Data Excel 20210303/Supplementary Figures/Supplementary Figure 8/._Panel C.xlsx
- Source Data Excel 20210303/Supplementary Figures/Supplementary Figure 8/Panel A.xlsx
- __MACOSX/Source Data Excel 20210303/Supplementary Figures/Supplementary Figure 8/._Panel A.xlsx
- Source Data Excel 20210303/Supplementary Figures/Supplementary Figure 9/
- Source Data Excel 20210303/Supplementary Figures/Supplementary Figure 9/Panel A and E.xlsx
- __MACOSX/Source Data Excel 20210303/Supplementary Figures/Supplementary Figure 9/
- __MACOSX/Source Data Excel 20210303/Supplementary Figures/Supplementary Figure 9/._Panel A and E.xlsx
- Source Data Excel 20210303/Supplementary Figures/Supplementary Figure 9/Panel B.xlsx
- __MACOSX/Source Data Excel 20210303/Supplementary Figures/Supplementary Figure 9/._Panel B.xlsx
- Source Data Excel 20210303/Supplementary Figures/Supplementary Figure 9/Panel C.xlsx
- __MACOSX/Source Data Excel 20210303/Supplementary Figures/Supplementary Figure 9/._Panel C.xlsx
- Source Data Excel 20210303/Supplementary Figures/Supplementary Figure 9/Panel F.xlsx
- __MACOSX/Source Data Excel 20210303/Supplementary Figures/Supplementary Figure 9/._Panel F.xlsx
- Source Data Excel 20210303/Supplementary Figures/Supplementary Figure 9/Panel D.xlsx
- __MACOSX/Source Data Excel 20210303/Supplementary Figures/Supplementary Figure 9/._Panel D.xlsx
- Source Data Excel 20210303/Supplementary Figures/Supplementary Table.xlsx
