# Supplementary material for: Spreading depression as an innate antiseizure mechanism
Source: Nat Commun. 2021 Apr 13;12:2206. doi: 10.1038/s41467-021-22464-x (PMC8044138; doi:10.1038/s41467-021-22464-x)
Supplement: Supplementary file 7 — Source Data [file 41467_2021_22464_MOESM7_ESM.zip › Source Data Excel 20210303/Figures/Figure 1/Fig.1 Panel D.xlsx]

## Sheet: vehicle
Frequency(Hz)	a	b	c	d
0	0.001003	0.0011713	0.00089838	0.000878648
0.976563	0.00281948	0.0030867	0.00237177	0.00235769
1.95313	0.00244666	0.00285576	0.00230039	0.00228382
2.92969	0.00144394	0.00210976	0.0017456	0.00168447
3.90625	0.00121834	0.00172698	0.0016149	0.00161174
4.88281	0.000868539	0.00150027	0.00120661	0.00188206
5.85938	0.000405632	0.000744909	0.000619332	0.00105441
6.83594	0.000254017	0.00033001	0.000377541	0.000542355
7.8125	0.000175359	0.000209705	0.000281268	0.000364977
8.78906	0.000144797	0.000168145	0.000226194	0.000255881
9.76563	0.000110826	0.000144916	0.000163858	0.000206702
10.7422	8.40813e-05	0.000113958	0.000126207	0.000151029
11.7188	7.39936e-05	8.20692e-05	0.000111272	0.000115653

## Sheet: 4AP
Freq	a	b	c	d
0	0.006036	0.04251	0.007409	0.0021
0.976563	0.016013	0.104559	0.019268	0.005398
1.95313	0.006889	0.03974	0.006589	0.003693
2.92969	0.002428	0.010903	0.0023	0.001645
3.90625	0.001782	0.005756	0.002997	0.001446
4.88281	0.001306	0.004232	0.001174	0.000556
5.85938	0.000813	0.003345	0.000554	0.00022
6.83594	0.000586	0.002921	0.000522	0.000155
7.8125	0.000453	0.002634	0.000488	0.000112
8.78906	0.000318	0.002468	0.00047	8.44e-05
9.76563	0.000243	0.002631	0.000377	9.23e-05
10.7422	0.000204	0.002506	0.000311	6.68e-05
11.7188	0.000178	0.002587	0.000291	4.89e-05

## Sheet: BIC
Freq	a	b	c	d
0	0.00092	0.001652	0.005694	0.000744
0.976563	0.002703	0.004238	0.015846	0.001812
1.95313	0.002958	0.003491	0.011367	0.00206
2.92969	0.002271	0.00282	0.009505	0.001674
3.90625	0.002331	0.002539	0.00982	0.00153
4.88281	0.00209	0.002081	0.009698	0.001139
5.85938	0.001639	0.001953	0.008866	0.000641
6.83594	0.001318	0.001866	0.00768	0.000506
7.8125	0.001036	0.001697	0.006495	0.000396
8.78906	0.000841	0.001467	0.00526	0.000312
9.76563	0.000621	0.001202	0.00428	0.000254
10.7422	0.000486	0.001203	0.00336	0.000209
11.7188	0.000442	0.001021	0.00267	0.000187

## Sheet: PG
Freq	a	b	c	d
0	0.00139	0.01249	0.029848	0.007233
0.976563	0.003711	0.032217	0.076072	0.018278
1.95313	0.002661	0.01824	0.055161	0.018113
2.92969	0.001921	0.008921	0.033803	0.013734
3.90625	0.001973	0.006871	0.025082	0.00993
4.88281	0.001431	0.005806	0.01945	0.005064
5.85938	0.000883	0.004881	0.015572	0.002241
6.83594	0.00057	0.004196	0.012376	0.001223
7.8125	0.000333	0.003838	0.00992	0.000688
8.78906	0.000262	0.003574	0.00793	0.000406
9.76563	0.000222	0.003341	0.00622	0.00025
10.7422	0.000179	0.003034	0.00479	0.000169
11.7188	0.000139	0.002727	0.00359	0.00012
