# Supplementary material for: Spreading depression as an innate antiseizure mechanism
Source: Nat Commun. 2021 Apr 13;12:2206. doi: 10.1038/s41467-021-22464-x (PMC8044138; doi:10.1038/s41467-021-22464-x)
Supplement: Supplementary file 7 — Source Data [file 41467_2021_22464_MOESM7_ESM.zip › Source Data Excel 20210303/Figures/Figure 1/Fig.1 Panel E.xlsx]

## Sheet: vehicle
Time (min)	0-4 Hz											4-8 Hz											8-12 Hz
-2.5	0.00256	0.00586	0.00432	0.00131	0.00426	0.000399	0.00167	0.00167	0.00199	0.0032		0.000978	0.000877	0.00127	0.000265	0.000167	9.7e-05	0.000388	0.000468	0.000409	0.00083		0.00028	0.000278	0.000445	9.01e-05	8.38e-05	5.8e-05	0.000159	0.000145	0.000101	0.000315
2.5	0.00244	0.00683	0.00452	0.00156	0.00409	0.000415	0.00152	0.00193	0.00178	0.00345		0.000767	0.000676	0.00158	0.000331	0.00027	0.000132	0.000416	0.000796	0.000432	0.00121		0.000274	0.000161	0.000688	0.000125	0.000102	5.63e-05	0.000145	0.000276	0.000112	0.000492
7.5	0.00259	0.0112	0.00426	0.00156	0.0061	0.000672	0.00151	0.00201	0.00183	0.00345		0.000753	0.0011	0.00106	0.000376	0.000576	0.000197	0.000507	0.000673	0.000614	0.000967		0.000255	0.000245	0.000349	0.000136	0.000253	8.09e-05	0.000153	0.000275	0.000132	0.000398
12.5	0.0026	0.00748	0.00522	0.000985	0.0051	0.000517	0.00146	0.00182	0.00189	0.00287		0.000739	0.000821	0.00137	0.00021	0.000332	0.000141	0.000447	0.000944	0.000626	0.00106		0.000236	0.000146	0.000543	8.39e-05	0.000101	6.6e-05	0.000156	0.000435	0.000135	0.000367
17.5	0.00461	0.00401	0.00433	0.000875	0.00591	0.00081	0.00165	0.00199	0.00213	0.00292		0.00102	0.000415	0.00119	0.000189	0.000366	0.000164	0.000581	0.000811	0.000685	0.000901		0.000525	0.000109	0.000429	6.6e-05	0.0001	6.24e-05	0.000203	0.000295	0.000125	0.000342
22.5	0.00115	0.00403	0.00419	0.00107	0.01	0.00105	0.00119	0.00197	0.00228	0.00243		0.000398	0.000461	0.00115	0.000166	0.000634	0.000239	0.000362	0.00094	0.000742	0.000768		0.000138	0.000107	0.000388	6.39e-05	0.000132	8.94e-05	0.000109	0.000417	0.000178	0.000258
27.5	0.00088	0.0105	0.00381	0.0011	0.00887	0.00135	0.00175	0.00197	0.00215	0.00229		0.000226	0.000943	0.00109	0.00018	0.000497	0.000289	0.000486	0.00094	0.000803	0.000763		6.24e-05	0.000165	0.000364	7.26e-05	8.9e-05	0.000108	0.000171	0.000417	0.000188	0.000282
32.5	0.00163	0.0099	0.00424	0.00127	0.0123	0.00204	0.00201	0.0021	0.00181	0.00224		0.000435	0.000763	0.00128	0.000203	0.00054	0.000299	0.000678	0.00113	0.000762	0.000823		0.000125	0.000145	0.000446	7.87e-05	0.000112	0.000116	0.000229	0.000507	0.000163	0.000313
37.5	0.00189	0.00407	0.00405	0.00163	0.00798	0.0023	0.00164	0.00278	0.00216	0.0021		0.00079	0.000307	0.00104	0.000224	0.000394	0.000298	0.000562	0.00106	0.000667	0.000732		0.000276	8.07e-05	0.000374	9.84e-05	9.07e-05	0.000101	0.000189	0.000493	0.000121	0.000271
42.5	0.0018	0.00407	0.00422	0.00207	0.0151	0.0034	0.00179	0.00237	0.00197	0.00217		0.000535	0.000343	0.00138	0.000229	0.000714	0.000302	0.000448	0.00168	0.000674	0.000752		0.000155	0.000104	0.000452	8.6e-05	0.000156	9.3e-05	0.000126	0.000713	0.000143	0.000296
47.5	0.00185	0.00378	0.00423	0.0013	0.01	0.00338	0.0022	0.00242	0.00203	0.00162		0.000493	0.000423	0.000945	0.000159	0.000509	0.000323	0.000777	0.00101	0.000606	0.000535		0.000106	0.000121	0.000346	5.92e-05	0.000147	0.000102	0.000263	0.000484	0.000155	0.000198
52.5	0.00277	0.00283	0.00388	0.000827	0.00656	0.00367	0.00171	0.00257	0.00177	0.00213		0.000711	0.000294	0.00133	0.000155	0.000488	0.000355	0.00048	0.00129	0.000666	0.000677		0.000187	9.42e-05	0.000471	4.69e-05	0.000135	0.000106	0.000149	0.000531	0.00018	0.000281
57.5	0.0027	0.00156	0.00467	0.00108	0.0112	0.00369	0.00192	0.00275	0.00182	0.00166		0.000679	0.000221	0.0011	0.000199	0.000613	0.000246	0.000659	0.00137	0.000677	0.000641		0.0002	7.56e-05	0.000451	4.65e-05	0.000153	7.47e-05	0.000193	0.000615	0.000165	0.000221
62.5	0.00225	0.0018	0.00454	0.00101	0.0213	0.00308	0.00152	0.00236	0.00206	0.00175		0.000479	0.000263	0.00131	0.000135	0.00094	0.000266	0.000457	0.0015	0.000745	0.000635		0.000146	0.0001	0.000471	3.93e-05	0.000178	7.59e-05	0.000157	0.000665	0.000197	0.000232
67.5	0.00278	0.00208	0.00451	0.000926	0.0272	0.00261	0.00173	0.00283	0.00206	0.0016		0.000713	0.00023	0.00127	0.000114	0.00121	0.000229	0.000586	0.00188	0.000618	0.000675		0.000187	8.53e-05	0.000514	3.64e-05	0.000187	7.82e-05	0.000176	0.000872	0.000147	0.000219
72.5	0.00263	0.00194	0.00421	0.000888	0.0188	0.0014	0.00168	0.0028	0.002	0.00161		0.000713	0.000212	0.000961	9.11e-05	0.000851	0.000216	0.000583	0.00157	0.000737	0.000655		0.000194	9.49e-05	0.0004	3.31e-05	0.000173	7.53e-05	0.000207	0.000559	0.00018	0.000255
77.5	0.00324	0.00156	0.00438	0.000868	0.0112	0.000959	0.00168	0.00295	0.00178	0.00194		0.000807	0.000208	0.00126	7.69e-05	0.000548	0.000234	0.000563	0.00171	0.000541	0.000814		0.00026	0.000102	0.000476	2.82e-05	9.14e-05	6.77e-05	0.000177	0.000847	0.00013	0.000304
82.5	0.00223	0.00136	0.00425	0.000752	0.0207	0.00112	0.00178	0.0027	0.00196	0.00177		0.00061	0.000216	0.00112	9.99e-05	0.000774	0.000236	0.00056	0.00102	0.000732	0.000718		0.000149	9.78e-05	0.000367	1.96e-05	0.000152	7.36e-05	0.000166	0.000447	0.000195	0.000266
87.5	0.00293	0.00137	0.00415	0.000874	0.0175	0.00154	0.00154	0.00339	0.00205	0.00214		0.000779	0.000209	0.00117	9.79e-05	0.000698	0.000297	0.000504	0.00132	0.000716	0.000804		0.000198	0.000104	0.000452	2.62e-05	0.000125	9.71e-05	0.000157	0.000587	0.00016	0.000304
92.5	0.00305	0.00217	0.00415	0.000627	0.0185	0.00273	0.00135	0.00388	0.00193	0.00231		0.000781	0.000268	0.00106	7.55e-05	0.000863	0.000339	0.000398	0.00149	0.000745	0.000883		0.000221	0.000115	0.000437	2.6e-05	0.00017	0.00012	0.000139	0.00063	0.000196	0.000339
97.5	0.00345	0.00203	0.00417	0.000773	0.013	0.00445	0.00152	0.00361	0.00216	0.00216		0.000786	0.000308	0.00114	8.06e-05	0.000547	0.000764	0.000632	0.00189	0.000594	0.000799		0.000225	0.000134	0.00041	2.82e-05	0.000128	0.000226	0.000209	0.000872	0.000165	0.000324
102.5	0.00337	0.0017	0.00418	0.000644	0.015	0.00443	0.00148	0.00262	0.00187	0.00271		0.000862	0.000329	0.00105	6.7e-05	0.000623	0.000857	0.000638	0.00139	0.000621	0.00104		0.000245	0.000138	0.000418	2.16e-05	0.000109	0.000265	0.000173	0.00058	0.000163	0.000402
107.5	0.00256	0.00125	0.00417	0.000549	0.0194	0.00501	0.00142	0.00318	0.00202	0.00295		0.000559	0.000176	0.00117	6.99e-05	0.000747	0.00112	0.000448	0.00163	0.000803	0.000764		0.00012	9.21e-05	0.000447	2.32e-05	0.000129	0.000333	0.000146	0.000672	0.0002	0.000259
112.5	0.00394	0.00108	0.00398	0.000706	0.0134	0.00481	0.00136	0.00355	0.00179	0.00321		0.00105	0.000179	0.00114	7.26e-05	0.000583	0.00123	0.00049	0.00186	0.000618	0.000782		0.000325	7.35e-05	0.000441	2.79e-05	0.000109	0.000348	0.000143	0.000655	0.000156	0.000316
117.5	0.00356	0.00138	0.00407		0.0175	0.00475	0.00145	0.00335	0.00164	0.00327		0.000896	0.000206	0.001		0.000767	0.00112	0.000435	0.0018	0.000795	0.000868		0.000261	8.18e-05	0.000415		0.000155	0.000353	0.000136	0.000651	0.000161	0.000344
122.5	0.00363	0.00206	0.00443		0.0138	0.00433	0.00205	0.00523	0.00136	0.00333		0.0011	0.000213	0.00119		0.00073	0.00118	0.000637	0.00158	0.000619	0.000944		0.000302	8.28e-05	0.000424		0.000144	0.000336	0.000197	0.000541	0.000113	0.000325
127.5	0.00344	0.000681	0.00418		0.0157	0.00525	0.00212	0.00493	0.0012	0.00338		0.00092	0.000158	0.00127		0.00048	0.00121	0.000497	0.00281	0.000735	0.0008		0.000235	5.66e-05	0.000512		0.000117	0.000334	0.000165	0.00111	9.84e-05	0.000307
132.5	0.00297	0.000684	0.00455		0.0152	0.00506	0.00248	0.00362	0.00129	0.00312		0.000807	0.000222	0.00106		0.000574	0.0013	0.000452	0.00148	0.000905	0.000832		0.000195	7.63e-05	0.000433		0.000138	0.000403	0.000145	0.000559	0.000125	0.000319
137.5	0.00241	0.00115	0.00503		0.0117	0.00525	0.00217	0.00431	0.00129	0.00331		0.000626	0.000173	0.000973		0.00053	0.00123	0.000584	0.00162	0.000755	0.000775		0.000192	7.41e-05	0.00041		0.000144	0.000353	0.000183	0.000668	0.000118	0.000263
142.5	0.00371	0.0017	0.0043		0.0191	0.00467	0.0019	0.00382	0.0014	0.00351		0.000813	0.000224	0.00112		0.000668	0.00108	0.000425	0.00149	0.000951	0.000879		0.000205	8.82e-05	0.000417		0.000187	0.000374	0.000148	0.000669	0.000146	0.000315
147.5	0.00327	0.00218	0.00422		0.015	0.00509	0.00186	0.00392	0.0013	0.00314		0.000936	0.000207	0.00108		0.000706	0.00111	0.000434	0.00146	0.000953	0.000801		0.000283	7.24e-05	0.000476		0.000162	0.000334	0.000137	0.000641	0.000129	0.000329
152.5	0.00366	0.00125	0.00401		0.0132	0.00501	0.00183	0.00329	0.00146	0.00344		0.000824	0.000135	0.00106		0.000512	0.000968	0.000633	0.002	0.00101	0.00075		0.000227	4.92e-05	0.000398		0.000128	0.000324	0.000238	0.000942	0.000151	0.000294
157.5	0.00258	0.00102	0.0046		0.0122	0.00516	0.00176		0.00149	0.00387		0.000487	0.000141	0.00131		0.000454	0.000923	0.000416		0.00102	0.00087		0.000139	6.55e-05	0.00056		0.00012	0.000314	0.000136		0.000185	0.000328
162.5	0.004	0.00172	0.00455		0.0166	0.00533	0.00186		0.00168	0.00343		0.000841	0.000192	0.0011		0.000654	0.00106	0.000419		0.000849	0.00085		0.000352	7.68e-05	0.000373		0.000181	0.000378	0.000137		0.000149	0.00034
167.5	0.00289	0.00187	0.00388		0.0117	0.00445	0.00171		0.00172	0.00431		0.000689	0.000204	0.00104		0.000445	0.000928	0.000526		0.000915	0.000858		0.000183	8.42e-05	0.000394		0.000108	0.00034	0.000159		0.000141	0.000293
172.5	0.00348	0.0017	0.00455		0.0137	0.00533	0.00192		0.00194	0.00345		0.000962	0.000191	0.00112		0.000468	0.000865	0.000462		0.000945	0.000668		0.000249	8.42e-05	0.00038		0.000116	0.000334	0.00017		0.000176	0.000262
177.5	0.00295	0.00192	0.00413		0.0126		0.00199		0.00182	0.00402		0.000705	0.000174	0.00101		0.00048		0.000768		0.000883	0.00072		0.000196	6.75e-05	0.000395		0.000123		0.000214		0.000179	0.000301
182.5	0.00358	0.00192	0.00398		0.0116		0.00184			0.0039		0.000956	0.000224	0.00101		0.000342		0.000449			0.000851		0.000305	7.58e-05	0.000392		8.3e-05		0.000147			0.000344
187.5	0.00273	0.00158	0.00442		0.00886		0.00173					0.000719	0.000144	0.00122		0.000413		0.000526					0.000205	4.99e-05	0.000463		9.81e-05		0.000139
192.5	0.00265	0.00105	0.0038		0.0063							0.000543	0.000153	0.000936		0.000343							0.000169	5.25e-05	0.000367		7.74e-05
197.5	0.00284	0.00198	0.00366		0.00774							0.00069	0.000228	0.00108		0.000272							0.000215	6.66e-05	0.000438		6.6e-05
202.5	0.00263	0.002	0.0039		0.00904							0.000793	0.000149	0.00099		0.000308							0.000262	5.89e-05	0.000378		7.87e-05
207.5	0.00332	0.00215	0.00407		0.00892							0.00081	0.000215	0.000964		0.000395							0.000254	6.99e-05	0.000366		0.000119
212.5	0.00265		0.00377									0.000643		0.000858									0.000188		0.000301
217.5	0.00317		0.00368									0.000873		0.000939									0.000252		0.000341
222.5	0.00309		0.00397									0.00076		0.000857									0.000237		0.000295
227.5	0.00322		0.00411									0.000897		0.000892									0.000299		0.000277
232.5	0.00315		0.00396									0.000646		0.00104									0.000173		0.000394
237.5	0.00384		0.00362									0.000887		0.000832									0.0003		0.000257

## Sheet: PG no SD
Time (min)	0-4 Hz							4-8 Hz							8-12 Hz
-2.5	0.003033	0.000502	0.006844	0.004317	0.006981	0.001605		0.000211	0.000268	0.000157	0.000531	0.000433	0.00018		4.21e-05	9.69e-05	7.45e-05	0.000232	0.00015	0.000126
2.5	0.002506	0.002974	0.006844	0.015925	0.001199	0.008928		0.000598	0.000963	0.001711	0.00482	0.000733	0.00525		0.000281	0.000466	0.000469	0.00337	0.000376	0.00324
7.5	0.003196	0.002769	0.00763	0.009861	0.001083	0.00836		0.001583	0.001099	0.002934	0.00291	0.000388	0.00434		0.000828	0.000515	0.000815	0.0015	0.00017	0.00302
12.5	0.003548	0.003197	0.007584	0.014371	0.001703	0.005943		0.002621	0.001433	0.0052	0.00399	0.000438	0.00289		0.00113	0.000757	0.00238	0.00162	0.000157	0.00196
17.5	0.003985	0.001808	0.004732	0.029383	0.001949	0.004971		0.002224	0.000792	0.002863	0.0101	0.000529	0.00217		0.000977	0.000351	0.00163	0.00499	0.000213	0.00146
22.5	0.005511	0.001381	0.004097	0.037185	0.002391	0.004047		0.002541	0.000538	0.003001	0.0126	0.00116	0.00154		0.00106	0.000326	0.00147	0.00559	0.000345	0.00106
27.5	0.005606	0.00101	0.004513	0.040419	0.002418	0.003595		0.002372	0.000377	0.002504	0.0135	0.00115	0.00144		0.000974	0.000179	0.00103	0.00578	0.000344	0.00099
32.5	0.006762	0.000736	0.004654	0.044444	0.002781	0.003072		0.002649	0.000273	0.002492	0.0145	0.000724	0.00131		0.00101	0.000131	0.00097	0.00654	0.000288	0.000896
37.5	0.00672	0.00061	0.003956	0.044201	0.003464	0.002917		0.00251	0.000222	0.002225	0.015	0.000935	0.00116		0.000825	0.000101	0.000776	0.00663	0.000434	0.000751
42.5	0.003089	0.000639	0.004694	0.042452	0.010138	0.002804		0.001304	0.000279	0.002701	0.0139	0.002	0.0011		0.000414	0.000112	0.000939	0.00628	0.000922	0.00064
47.5	0.000841	0.000817	0.005424	0.044161	0.002883	0.004092		0.000356	0.000248	0.002895	0.012	0.000633	0.00137		0.000118	8.77e-05	0.00079	0.00511	0.000335	0.000723
52.5	0.00074	0.00057	0.014643	0.042766	0.00256	0.003731		0.00034	0.000197	0.005939	0.00867	0.000703	0.00112		0.000105	7.39e-05	0.00122	0.00327	0.000299	0.00051
57.5	0.000707	0.00083	0.020956	0.03227	0.005533	0.003502		0.000387	0.000334	0.008844	0.00611	0.00159	0.00102		0.00012	0.00011	0.00201	0.00221	0.000641	0.000425
62.5	0.000805	0.000952	0.027841	0.028247	0.004941	0.004964		0.000462	0.000312	0.011791	0.00497	0.00135	0.00107		0.00012	9.03e-05	0.0023	0.00171	0.000535	0.000379
67.5	0.000819	0.001125	0.036753	0.019135	0.004853	0.002599		0.000456	0.000357	0.014123	0.00296	0.000815	0.000551		0.000134	9.3e-05	0.00272	0.000971	0.000359	0.000167
72.5	0.000942	0.000456	0.036786	0.012821	0.005372	0.002162		0.000345	0.000143	0.011855	0.0017	0.00111	0.000453		0.000122	3.87e-05	0.00162	0.000463	0.000315	0.00014
77.5	0.001348	0.000746	0.035314	0.010056	0.004144	0.002203		0.000398	0.000183	0.01139	0.0013	0.000775	0.000457		0.000145	4.65e-05	0.00139	0.000355	0.000219	0.000146
82.5	0.001664		0.032971	0.007056	0.004533	0.002221		0.000399		0.009348	0.00107	0.00102	0.000514		0.00012		0.000948	0.000265	0.000256	0.00016
87.5	0.002018		0.028613	0.007181	0.004717	0.002631		0.000313		0.00725	0.000915	0.000624	0.000822		9.29e-05		0.000584	0.000266	0.000212	0.000261
92.5	0.002628		0.024217	0.004891	0.007426	0.002591		0.000396		0.005193	0.000852	0.000839	0.000545		9.47e-05		0.000388	0.000304	0.000236	0.000176
97.5	0.003333		0.024222	0.006444	0.004494	0.003311		0.000368		0.006664	0.000971	0.00131	0.000698		0.000125		0.000513	0.000311	0.000264	0.000166
102.5			0.019662	0.009019	0.004212	0.004759				0.00544	0.000991	0.000907	0.000965				0.000411	0.000273	0.000252	0.00019
107.5			0.017485	0.010758	0.004033	0.007223				0.003595	0.0012	0.000935	0.0019				0.000196	0.000328	0.000247	0.00033
112.5			0.015431	0.010703	0.006256	0.008642				0.003339	0.00115	0.00131	0.00143				0.00021	0.0003	0.000363	0.000225
117.5			0.016557	0.01274	0.006225	0.009936				0.003315	0.00136	0.00142	0.0018				0.000201	0.00035	0.000409	0.000277
122.5			0.011842	0.012768	0.006999	0.008383				0.001908	0.00126	0.00111	0.00144				0.000126	0.000262	0.000342	0.00021
127.5			0.009848	0.014848	0.00652	0.008005				0.001365	0.0016	0.00134	0.00159				0.000103	0.000329	0.000337	0.000214
132.5			0.008315	0.015327	0.009094	0.008869				0.000945	0.00158	0.00192	0.00142				8.4e-05	0.00036	0.000553	0.0002
137.5			0.00736	0.013128	0.01005	0.011577				0.000974	0.00157	0.00184	0.00194				9.12e-05	0.00033	0.000393	0.000282
142.5			0.005939	0.017871	0.011612	0.020708				0.000624	0.00234	0.00221	0.00375				6.96e-05	0.000466	0.000458	0.000505
147.5			0.005208	0.01916		0.016816				0.000551	0.00368		0.00243				6.46e-05	0.000742		0.000324
152.5				0.015456		0.006958					0.00294		0.000992					0.0006		0.000134
157.5				0.020445		0.005081					0.00505		0.000655					0.00105		9.19e-05
162.5				0.01658		0.004372					0.00412		0.000759					0.000912		9.62e-05
167.5				0.013989		0.006662					0.00263		0.00106					0.00045		0.000157
172.5				0.015449		0.00475					0.00341		0.000619					0.000619		9.14e-05
177.5				0.017312		0.004898					0.0037		0.000768					0.000658		9.69e-05
182.5				0.013117		0.005347					0.00225		0.000682					0.000355		9.57e-05
187.5				0.013114		0.006781					0.00295		0.000666					0.000499		0.000107
192.5				0.010487		0.006778					0.00211		0.000746					0.000349		9.88e-05
197.5				0.00813		0.008401					0.00112		0.00104					0.000167		0.000164
202.5				0.01001		0.006456					0.00193		0.000904					0.000279		0.000109
207.5				0.011856		0.010776					0.00261		0.00107					0.000396		0.000136
212.5				0.012394		0.015024					0.00188		0.00117					0.000255		0.000147
217.5				0.013381		0.013753					0.00228		0.00123					0.000328		0.000175
222.5				0.011269		0.009473					0.00152		0.000957					0.000222		0.000119
227.5				0.012259		0.014349					0.00193		0.00104					0.000301		0.000128
232.5				0.011768		0.014942					0.00221		0.0011					0.000271		0.000132

## Sheet: BIC no SD
Time (min)	0-4 Hz										4-8 Hz										8-12 Hz
-2.5	0.00856	0.00874	0.0083	0.00145	0.00228	0.0026	0.00112	0.000804	0.0078	0.00043	0.000761	0.000736	0.00175	0.000714	0.000446	0.000791	0.000156	0.000463	0.00094	0.000203	0.000156	0.00018	0.000597	0.000295	0.000155	0.000193	4.79e-05	0.000186	0.000191	8.52e-05
2.5	0.00521	0.00259	0.0288	0.00294	0.00283	0.00645	0.00571	0.00623	0.0134	0.00584	0.00252	0.00171	0.0144	0.00189	0.00165	0.00426	0.00191	0.00343	0.00377	0.00349	0.00158	0.000731	0.00867	0.00122	0.00103	0.00236	0.00136	0.00185	0.00174	0.00197
7.5	0.0132	0.00271	0.0494	0.00456	0.00204	0.0115	0.00675	0.00525	0.0299	0.00497	0.00971	0.00261	0.0277	0.00355	0.00178	0.00801	0.00596	0.0028	0.0188	0.00305	0.00549	0.00103	0.0128	0.00219	0.00121	0.00494	0.00363	0.00201	0.00851	0.00144
12.5	0.0159	0.00297	0.0499	0.00636	0.00213	0.0175	0.00814	0.00237	0.0309	0.0119	0.0127	0.00322	0.0293	0.00479	0.00165	0.0123	0.00758	0.00083	0.0262	0.00906	0.0062	0.0012	0.0128	0.00248	0.00112	0.00702	0.00412	0.000541	0.0105	0.00486
17.5	0.0178	0.00304	0.0476	0.00908	0.00215	0.0153	0.00976	0.00122	0.0369	0.00434	0.0144	0.00253	0.0229	0.00703	0.00158	0.0119	0.00926	0.000535	0.0271	0.00287	0.00644	0.000932	0.00835	0.00346	0.00098	0.00632	0.00476	0.000239	0.00856	0.00189
22.5	0.0187	0.00305	0.0432	0.00952	0.00189	0.0236	0.0101	0.00127	0.05	0.00154	0.0151	0.00218	0.0216	0.00736	0.000918	0.0183	0.0086	0.000543	0.0284	0.000891	0.00648	0.000796	0.00781	0.00358	0.00048	0.00879	0.0043	0.000205	0.00701	0.000561
27.5	0.0191	0.00317	0.0332	0.00908	0.00192	0.0307	0.0116	0.00122	0.0584	0.00128	0.0143	0.00183	0.0171	0.00703	0.000701	0.0247	0.00942	0.000651	0.0283	0.000686	0.00544	0.000678	0.00718	0.00346	0.000259	0.0122	0.00445	0.00015	0.00621	0.000274
32.5	0.0232	0.00323	0.0177	0.0106	0.00169	0.0292	0.00768	0.00135	0.0615	0.00102	0.0154	0.00109	0.0069	0.0083	0.000573	0.0234	0.00636	0.000699	0.0269	0.000527	0.00543	0.000427	0.00322	0.00396	0.0002	0.0112	0.00303	0.000157	0.00541	0.000186
37.5	0.02	0.00257	0.00626	0.00792		0.0197	0.00766	0.00138	0.0645	0.00158	0.0129	0.000778	0.00204	0.00595		0.015	0.00545	0.000827	0.0246	0.000814	0.00438	0.000309	0.000975	0.00285		0.00722	0.00246	0.000165	0.00477	0.000244
42.5	0.0133	0.0017	0.00143	0.00536		0.011	0.00679	0.00125	0.0583	0.00168	0.0105	0.00044	0.000761	0.00413		0.00669	0.00468	0.000764	0.0214	0.000783	0.004	0.000179	0.000365	0.00224		0.00296	0.00222	0.000143	0.00441	0.00025
47.5	0.0104	0.00157	0.00138	0.00383		0.00627	0.00721	0.00104	0.0532	0.00157	0.00751	0.000369	0.000745	0.00245		0.00326	0.00455	0.000856	0.0204	0.000734	0.00329	0.000145	0.000333	0.00152		0.00153	0.00203	0.000149	0.0047	0.000224
52.5	0.00138	0.00193	0.0016	0.00172		0.00534	0.00485	0.00135	0.0477	0.00159	0.000641	0.000354	0.000798	0.000911		0.0026	0.0027	0.000953	0.0201	0.00076	0.000226	0.000139	0.000397	0.000526		0.00143	0.00129	0.000131	0.00484	0.000202
57.5	0.00142	0.00236	0.002	0.00143		0.00268	0.00455	0.00104	0.042	0.00122	0.000389	0.000477	0.000927	0.000709		0.00134	0.00242	0.00121	0.0171	0.000783	9.23e-05	0.000159	0.000436	0.0003		0.000677	0.00116	0.000125	0.00417	0.000164
62.5	0.00136		0.00186	0.00169		0.00198	0.00163				0.000453		0.000902	0.000688		0.00086	0.000554				9.94e-05		0.000443	0.000244		0.000304	0.000273
67.5	0.00143		0.00192	0.00153		0.00236	0.00118				0.000391		0.000871	0.00069		0.000991	0.000235				8.13e-05		0.000382	0.000216		0.000208	8.89e-05
72.5	0.00143		0.00191			0.00236	0.00146				0.000387		0.00084			0.000959	0.0002				0.000103		0.000387			0.000203	7.9e-05
77.5	0.00172		0.00231			0.00224	0.00141				0.000434		0.000924			0.00106	0.000189				0.000119		0.000427			0.000249	7.79e-05
82.5	0.00151		0.00262			0.0024					0.000533		0.000976			0.00107					0.000128		0.000458			0.00016
87.5						0.00215										0.00098										0.00024

## Sheet: 4AP no SD
Time (min)	0-4 Hz											4-8 Hz											8-12 Hz
-2.5	0.0017	0.00253	0.00502274	0.0013	0.00513	0.00218	0.000974	0.0016	0.000625			0.000286	0.00131	0.00097162	0.000714	0.000686	0.000479	0.000355	0.000525	0.000724			0.000145	0.000313	0.000412	0.000188	0.000203	0.000215	9.94e-05	0.00012	0.00025
2.5	0.0353	0.0301	0.0111	0.00719	0.0105	0.00464	0.00156	0.0121	0.00253	0.00142		0.000874	0.00194	0.00263978	0.0017	0.00229	0.00141	0.000576	0.000647	0.000768	0.000459		0.000357	0.000408	0.000613	0.000502	0.000509	0.000287	0.000152	0.000205	0.000257	0.000136
7.5	0.0323	0.0243	0.0188093	0.00819	0.0165	0.00363	0.00248	0.00795	0.00364	0.00169		0.000502	0.00141	0.00190904	0.00179	0.0016	0.00119	0.000966	0.000781	0.0011	0.000606		0.000168	0.000329	0.000554	0.000448	0.000585	0.000281	0.000293	0.000273	0.000342	0.00019
12.5	0.035	0.0199	0.02717	0.00849	0.0177	0.00561	0.00436	0.006	0.00232	0.00197		0.000553	0.000953	0.00157151	0.00127	0.000829	0.00111	0.00139	0.00072	0.00069	0.000566		0.000232	0.000303	0.000588	0.000289	0.000343	0.00019	0.000454	0.000355	0.000206	0.000177
17.5	0.038	0.0124	0.0394272	0.00743	0.0263	0.00911	0.00398	0.00657	0.00241	0.00184		0.000573	0.000662	0.00224495	0.000875	0.000571	0.000691	0.00124	0.000696	0.000722	0.00059		0.000252	0.000268	0.000946	0.000189	0.000234	0.000156	0.000405	0.00035	0.000206	0.000181
22.5	0.0297	0.00441	0.0362997	0.0121	0.0231	0.0133	0.0045	0.00575	0.00356	0.00198		0.000278	0.000355	0.00177699	0.000645	0.000406	0.000919	0.00157	0.000532	0.000997	0.000553		0.000137	0.000282	0.000962	0.000164	0.000206	0.000239	0.00045	0.000293	0.000278	0.000193
27.5	0.0201	0.00434	0.0611206	0.0146	0.0192	0.0194	0.00506	0.00517	0.00294	0.0303		0.000244	0.000377	0.00200546	0.000609	0.000551	0.0011	0.00133	0.000408	0.000758	0.0021		0.000107	0.000422	0.00118	0.000184	0.000334	0.00029	0.000281	0.000276	0.00017	0.000649
32.5	0.0151	0.00595	0.0580864	0.0185	0.0163	0.0243	0.00513	0.00483	0.00315	0.109		0.000263	0.000751	0.00218246	0.000473	0.000507	0.00118	0.00135	0.000326	0.000923	0.00742		0.000107	0.000426	0.00145	0.000156	0.000265	0.000375	0.000373	0.000211	0.000203	0.00227
37.5	0.0151	0.0073	0.0353752	0.0148	0.0197	0.0211	0.0115	0.00432	0.00347	0.0706		0.000267	0.00105	0.00363225	0.000673	0.000468	0.0012	0.00219	0.000416	0.00086	0.0072		0.000105	0.000313	0.00272	0.000315	0.000227	0.000391	0.000452	0.000262	0.00012	0.00236
42.5	0.0218	0.00744	0.031193	0.0156	0.0176	0.0202	0.0172	0.00443	0.00324	0.0821		0.00055	0.00145	0.00469669	0.000375	0.000488	0.00142	0.00335	0.000522	0.000753	0.00861		0.000263	0.000368	0.00325	0.000133	0.00021	0.00052	0.000601	0.000339	0.000134	0.00283
47.5	0.0305	0.00758	0.0280437	0.00973	0.0161	0.0143	0.0138	0.00408	0.00306	0.0572		0.000753	0.000972	0.00512111	0.000419	0.000371	0.00105	0.00207	0.000671	0.000718	0.00674		0.000491	0.000296	0.00285	0.000229	0.000157	0.000391	0.000473	0.000389	0.000106	0.00255
52.5	0.0272	0.00651	0.0267772	0.00798	0.014	0.0109	0.0148	0.00371	0.00276	0.0346		0.000542	0.000903	0.00371917	0.000522	0.000379	0.000865	0.00264	0.000563	0.000918	0.0043		0.000324	0.000233	0.00209	0.000277	0.000161	0.000363	0.000663	0.000196	0.000101	0.00161
57.5	0.0251		0.0263352	0.00675	0.0108	0.00963	0.00798	0.00623	0.00315	0.0108		0.000758		0.0034376	0.000526	0.000403	0.000812	0.00199	0.00044	0.000935	0.000859		0.000413		0.00162	0.000272	0.00023	0.000337	0.000545	0.000168	0.000111	0.00033
62.5	0.0156		0.0228438	0.00546	0.00949	0.00862	0.00757	0.00511	0.00322	0.00862		0.000545		0.00278114	0.000402	0.000367	0.000593	0.00212	0.000565	0.000707	0.000732		0.000309		0.00165	0.000172	0.000227	0.000281	0.000605	0.000191	0.000115	0.00032
67.5	0.0163		0.0270943	0.00435	0.0103	0.00703	0.00462	0.00415		0.006		0.000803		0.0029566	0.000677	0.000489	0.000607	0.0016	0.000551		0.00059		0.000445		0.00164	0.000211	0.00037	0.000227	0.000408	0.000162		0.00023
72.5	0.013		0.0238449	0.004	0.00931	0.00581	0.00437	0.0044		0.00569		0.000502		0.00306677	0.000468	0.000445	0.000476	0.00178	0.000552		0.000343		0.000266		0.00141	0.000171	0.000305	0.000176	0.000514	0.000223		0.000123
77.5	0.00673		0.0260002	0.00371	0.00957	0.0066	0.00383	0.00576		0.00463		0.000472		0.00262592	0.000651	0.000683	0.000537	0.00128	0.000886		0.000486		0.000195		0.00131	0.000177	0.000476	0.00023	0.000357	0.000308		0.000175
82.5	0.0102		0.0233042	0.0036	0.0129	0.00445	0.00542	0.00434				0.000668		0.00257126	0.000843	0.0016	0.000538	0.00114	0.000963				0.000407		0.00123	0.000238	0.000736	0.000284	0.000322	0.00036
87.5	0.00949		0.0210545	0.00336	0.0158	0.00413	0.00617	0.00338				0.000785		0.00256332	0.000638	0.00256	0.000513	0.00117	0.000951				0.000511		0.00115	0.00014	0.00143	0.000354	0.000313	0.000389
92.5	0.00888		0.0183586	0.00354	0.0161	0.00338	0.00913	0.00297				0.00149		0.00248276	0.000636	0.00474	0.000544	0.00117	0.00101				0.00108		0.000926	0.000157	0.00143	0.000206	0.000211	8.46e-05
97.5			0.0186683	0.00321	0.0183	0.00305	0.00536	0.00352						0.00251689	0.000493	0.00453	0.000384	0.000946	0.00161						0.00114	0.000154	0.00152	0.000152	0.000144	0.000382
102.5			0.0174834	0.00325	0.0123	0.00335	0.00234	0.00191						0.00224931	0.000972	0.00576	0.000504	0.000623	0.00161						0.00104	0.00023	0.00169	0.000206	0.000161	0.000187
107.5			0.0118187	0.00323	0.0135	0.0031	0.00265	0.00153						0.0020963	0.000572	0.00332	0.000474	0.000826	0.00142						0.000895	0.000128	0.00117	0.000159	0.000223	6.41e-05
112.5			0.00994164	0.00313	0.0109	0.00268	0.00239	0.00206						0.00122436	0.000818	0.00444	0.000425	0.000927	0.00165						0.000602	0.000211	0.00155	0.000145	0.000182	0.000114
117.5			0.0101262	0.00382	0.00911	0.0027	0.00243	0.00127						0.00175514	0.00212	0.00321	0.000447	0.00101	0.00212						0.000899	0.000403	0.00133	0.000151	0.000149	7.24e-05
122.5			0.0113126	0.00294	0.00895	0.00254	0.00197	0.00125						0.00184147	0.00047	0.00221	0.000467	0.000883	0.00205						0.000837	0.000121	0.00123	0.000169	0.000152	7.14e-05
127.5			0.0107685	0.00273	0.00823		0.00196	0.00205						0.00223278	0.000644	0.00255		0.00105	0.00208						0.00113	0.000187	0.00117		0.000198	0.000141
132.5			0.00996306	0.00319	0.00837		0.0019	0.00154						0.00056864	0.000946	0.00184		0.001	0.00175						0.000237	0.000265	0.000936		0.000184	0.000104
137.5			0.0096605	0.0027	0.0063		0.00196	0.00111						0.00034394	0.000154	0.00145		0.000912	0.00194						0.000136	5.03e-05	0.000884		0.000135	7.94e-05
142.5			0.0069545	0.00318	0.0089		0.00177	0.00121						0.00039438	0.000788	0.00209		0.000994	0.00254						0.000284	0.000161	0.00118		0.000143	0.000124
147.5			0.00707417	0.00353	0.00498		0.00169	0.00144						0.0006973	0.00153	0.000828		0.00121	0.00208						0.000314	0.000345	0.000822		0.000157	0.000151
152.5			0.00760224	0.00329	0.00428		0.00254	0.00153						0.0005498	0.000272	0.000738		0.00104	0.00212						0.000267	5.85e-05	0.000556		0.000282	0.000117
157.5			0.00759948	0.00318	0.00412		0.00178	0.00193						0.00042992	0.00209	0.000379		0.00103	0.00203						0.000178	0.000405	0.000187		0.000139	0.000161
162.5			0.00641121	0.00331	0.005		0.00204	0.00126						0.00077592	0.000317	0.00128		0.00129	0.00234						0.00036	5.98e-05	0.000678		0.000126	0.000139
167.5			0.00623105	0.00294	0.00292		0.00133	0.00108						0.00024936	0.000525	0.000272		0.000898	0.00232						8.23e-05	9.87e-05	9.11e-05		0.000121	0.000153
172.5			0.00610809	0.00397	0.00251		0.00167	0.00106						0.001178	0.000538	0.000152		0.00108	0.00206						0.000844	7.91e-05	5.67e-05		0.000141	0.00018
177.5			0.00550118	0.00322	0.00202		0.00162	0.000882						0.00028498	0.000177	0.0001		0.000935	0.00233						8.28e-05	4.27e-05	3.89e-05		0.000146	0.000115
182.5			0.00600939	0.00381	0.00177		0.00178	0.00098						0.00134303	0.000239	9.78e-05		0.00086	0.00249						0.00058	4.23e-05	4.25e-05		0.00016	0.000141
187.5			0.00489134	0.00371	0.00208		0.00138	0.000905						0.00059124	0.000161	0.000174		0.000917	0.00275						0.00012	3.55e-05	7.06e-05		0.000128	0.000134
192.5			0.00370286				0.00177	0.000834						0.00021521				0.000927	0.00243						6.48e-05				0.000134	0.000127
197.5			0.00293819				0.00188	0.00105						0.00023234				0.000906	0.0022						8.2e-05				0.00015	0.000187
202.5			0.00363844				0.00155	0.000758						0.00026169				0.000929	0.00245						9.11e-05				0.000146	0.000125
207.5			0.00316206				0.0019	0.000905						0.00032849				0.00102	0.00221						8.08e-05				0.00016	0.000158
212.5			0.00278418				0.00183	0.000769						0.00025935				0.00122	0.00258						7.15e-05				0.000212	0.000125
217.5							0.0018	0.000798										0.00104	0.00254										0.000121	0.000128
222.5							0.00169	0.000945										0.00124	0.00239										0.000135	0.000132
227.5							0.00158	0.00112										0.000967	0.00214										0.000144	0.000223
232.5								0.000856											0.00207											0.000113
237.5								0.000816											0.00211											0.000109
