# Supplementary material for: Spreading depression as an innate antiseizure mechanism
Source: Nat Commun. 2021 Apr 13;12:2206. doi: 10.1038/s41467-021-22464-x (PMC8044138; doi:10.1038/s41467-021-22464-x)
Supplement: Supplementary file 7 — Source Data [file 41467_2021_22464_MOESM7_ESM.zip › Source Data Excel 20210303/Figures/Figure 3/Fig.3 Panel B and F.xlsx]

## Sheet: Panel B
	4AP																								PG					BIC
onset of SD (min)	25	144	124	82	114	92	193	78	14	14	111	14	19	6	17	20	8	21	15	60	29	62			2	133	203			2
onset of SD (min)	31		141	93	117	158	206		22	68			40	59	22			66	24			78			147		214			6
onset of SD (min)	37		160	105			216		33	81			51	94	27			73	38						163					11
onset of SD (min)	42		178				231			112			138	118				93	43						182					15
onset of SD (min)	48		213							138			142	131				113	47						218					22
onset of SD (min)	54									148			148						52											30
onset of SD (min)	63									157									83											37
onset of SD (min)	69									165									90											43
onset of SD (min)	79									176									95											51
onset of SD (min)	86																													55
onset of SD (min)	100
endpoint of respective recording (min)	132	240	240	161	153	240	240	240	124	218	240	240	180	240	128	240	188	131	117	121	76	92			240	205	240			70

## Sheet: Panel F
Onset (min)	#1 sSD amplitude 4AP in mV	Subseq sSD amplitude 4AP in mV	#1 sSD amplitude PG in mV	Subseq sSD amplitude PG in mV	#1 sSD amplitude BIC in mV	Subseq sSD amplitude BIC in mV
25	-12.7
144	-3.7
82	5
124	6
114	3.7
92	-20.8
193	-4
78	-6.9
14	-11.7
14	10.8
111	-8.7
14	-12.1
19	8.2
6	-12.5
17	6.1
20	1.6
8	-6.8
21	-8.9
60	6.4
29	-2.2
62	3.7
2			-9.2
133			-9
203			-20
2					-19.9
31		-16.3
37		-16.8
42		-17.1
48		-17.4
54		-18.1
63		-18.4
69		-18.8
79		-20.9
86		-18.9
100		-24.6
93		3.7
105		7.2
141		3.2
160		3.4
178		4.1
213		5.5
117		-5.1
158		2.5
206		1.8
216		2.2
231		5.9
22		-10.1
33		-11.3
68		-6.5
81		-5.4
112		-2.2
138		4.8
148		6.2
157		13
165		11.2
176		3.4
40		5.3
51		7.1
138		11.4
142		4.8
148		7.2
59		2.7
94		3.1
118		2.5
131		3.1
22		4
27		4.1
66		-6.2
73		-10
93		-11.2
113		-12.4
78		6.5
147				4.7
163				1.3
182				4.9
218				2.3
214				9.1
6						-18.1
11						-18.4
15						-16.3
22						-17.6
30						-4.7
37						-6.1
43						-7.1
51						-8.4
55						-7.5
