# Supplementary material for: Spreading depression as an innate antiseizure mechanism
Source: Nat Commun. 2021 Apr 13;12:2206. doi: 10.1038/s41467-021-22464-x (PMC8044138; doi:10.1038/s41467-021-22464-x)
Supplement: Supplementary file 7 — Source Data [file 41467_2021_22464_MOESM7_ESM.zip › Source Data Excel 20210303/Figures/Figure 3/Fig.3 Panel C.xlsx]

## Sheet: 4AP sSDs per 30 min (frequency)
time block in min	0-30	30-60	60-90	90-120	120-150	150-180	180-210	210-240
	1	5	4	1	0
	0	0	0	0	1	0	0	0
	0	0	0	0	2	2	0	1
	0	0	1	2	0	0
	0	0	0	2	0	0	0	0
	0	0	0	1	0	1
	0	0	0	0	0	0	2	2
	0	0	1	0	0	0	0	0
	2	1	0	0	0
	1	0	2	1	2	3	0	0
	0	0	0	1	0	0	0	0
	1	0	0	0	0	0	0	0
	1	2	0	0	3	0
	1	1	0	2	2
	1	2	0	0	0
	1	0	0	0	0	0	0	0
	1	0	0	0	0	0	0
	1		2	2
	2	4	3	0
	0	1	0	0
	1	0	0
	0	0	2
