# Supplementary material for: Spreading depression as an innate antiseizure mechanism
Source: Nat Commun. 2021 Apr 13;12:2206. doi: 10.1038/s41467-021-22464-x (PMC8044138; doi:10.1038/s41467-021-22464-x)
Supplement: Supplementary file 7 — Source Data [file 41467_2021_22464_MOESM7_ESM.zip › Source Data Excel 20210303/Figures/Figure 4/Fig 4 Panel D and E.xlsx]

## Sheet: Panel E SD (-)
	CBV changes in ROI
ROI	No	Yes
0	5	5
1	6	4
2	8	2
3	10	0
4	10	0

## Sheet: Panel E SD(+)
	CBV changes in ROI
ROI	No	Yes
0	5	17
1	7	15
2	9	13
3	11	11
4	13	9

## Sheet: Panel E spread (red dots)
Number of ROI involvement in animals without SD	Number of ROI involvement in animals with spontaneous SDs
0	4
0	3
0	5
0	1
0	5
1	5
2	0
3	5
2	5
3	4
	0
	0
	5
	5
	3
	4
	5
	0
	0
	2
	5
	1

## Sheet: Panel D left
ROI	CBV changes in ROI
0	10	22
1	12	20
2	17	15
3	21	11
4	23	9

## Sheet: Panel D right
	ROI
	0	1	2	3	4
onset (min)	15.4	28.3	52.7	90.1
onset (min)	2.9	4	18.46
onset (min)	3.3	15.8	21.6	25	28.3
onset (min)	13.7
onset (min)	39.43	40	40	40	40.2
onset (min)	37.95	38	47.3	113	114.9
onset (min)	20.23	29.9	48.34	108.1	200.97
onset (min)	22.1	22.1	29.83	77.37	78.6
onset (min)	16.05	39.9	40.15	40.2
onset (min)	25.37	25.37	26.27	27.25	28.6
onset (min)	14.82	17.22	24.92	59.86	73.28
onset (min)	4.28	9.4	31.95
onset (min)	26.5	27	41.76	42.2
onset (min)	13.46	21.27	21.31	21.31	22.1
onset (min)	29.25	29.25
onset (min)	25.46	35.52	35.52	36.5	36.53
onset (min)	16.5
onset (min)	33.3	33.3
onset (min)	5
onset (min)	16.6	20	41.7
onset (min)	30	30
onset (min)	10	16.6	36.7
