# Supplementary material for: Spreading depression as an innate antiseizure mechanism
Source: Nat Commun. 2021 Apr 13;12:2206. doi: 10.1038/s41467-021-22464-x (PMC8044138; doi:10.1038/s41467-021-22464-x)
Supplement: Supplementary file 7 — Source Data [file 41467_2021_22464_MOESM7_ESM.zip › Source Data Excel 20210303/Figures/Figure 4/Fig. 4 Panel A/Local ROI timecourse.xlsx]

## Sheet: Animal 204
frame number	Time of day	ECoG
1	14:19:25	NaN
2	14:19:26.018000	NaN
3	14:19:27.036000	-0.00458578
4	14:19:28.054000	0.00159124
5	14:19:29.072000	0.00229596
6	14:19:30.090000	0.000345046
7	14:19:31.108000	-0.000944831
8	14:19:32.126000	0.00144115
9	14:19:33.144000	-0.00210826
10	14:19:34.162000	0.00232198
11	14:19:35.180000	0.000358072
12	14:19:36.198000	9.79169e-05
13	14:19:37.216000	-0.0021816
14	14:19:38.234000	0.00237627
15	14:19:39.252000	0.000630452
16	14:19:40.270000	-0.00136143
17	14:19:41.288000	0.0027491
18	14:19:42.306000	-0.000761216
19	14:19:43.324000	9.5318e-05
20	14:19:44.342000	-0.00394828
21	14:19:45.360000	0.00151076
22	14:19:46.378000	0.000961883
23	14:19:47.396000	-0.000367498
24	14:19:48.414000	0.000316292
25	14:19:49.432000	0.000563363
26	14:19:50.450000	-0.00389918
27	14:19:51.468000	8.95998e-05
28	14:19:52.486000	-0.00221341
29	14:19:53.504000	-0.00116071
30	14:19:54.522000	-0.00399748
31	14:19:55.540000	0.000327775
32	14:19:56.558000	-0.00391052
33	14:19:57.576000	-0.000849864
34	14:19:58.594000	0.00161744
35	14:19:59.612000	0.0021534
36	14:20:00.630000	-0.000425162
37	14:20:01.648000	0.00044189
38	14:20:02.666000	0.00220043
39	14:20:03.684000	0.00253594
40	14:20:04.702000	-0.00211203
41	14:20:05.720000	0.00398601
42	14:20:06.738000	-0.000433515
43	14:20:07.756000	0.00119852
44	14:20:08.774000	-0.00187125
45	14:20:09.792000	0.00131581
46	14:20:10.810000	-0.0013599
47	14:20:11.828000	-0.00212789
48	14:20:12.846000	-0.000280984
49	14:20:13.864000	-0.00112414
50	14:20:14.882000	-0.00243601
51	14:20:15.900000	-0.00306898
52	14:20:16.918000	-0.000832701
53	14:20:17.936000	0.00127061
54	14:20:18.954000	-0.000939322
55	14:20:19.972000	-0.00349425
56	14:20:20.990000	-0.000805815
57	14:20:22.008000	0.0025037
58	14:20:23.026000	0.00616077
59	14:20:24.044000	-0.00125622
60	14:20:25.062000	-0.00098295
61	14:20:26.080000	0.000374562
62	14:20:27.098000	-0.000858587
63	14:20:28.116000	-0.00240727
64	14:20:29.134000	-0.00264553
65	14:20:30.152000	-0.00263343
66	14:20:31.170000	-0.000688689
67	14:20:32.188000	0.000571491
68	14:20:33.206000	-0.00136109
69	14:20:34.224000	-0.00420947
70	14:20:35.242000	9.80907e-05
71	14:20:36.260000	-0.00201937
72	14:20:37.278000	-0.0015275
73	14:20:38.296000	-0.0002358
74	14:20:39.314000	-0.00485282
75	14:20:40.332000	-0.00399602
76	14:20:41.350000	-0.00305216
77	14:20:42.368000	-0.00583705
78	14:20:43.386000	-0.00444336
79	14:20:44.404000	-0.0065029
80	14:20:45.422000	-0.00607132
81	14:20:46.440000	-0.00415223
82	14:20:47.458000	-0.00364652
83	14:20:48.476000	-0.00645025
84	14:20:49.494000	-0.00548409
85	14:20:50.512000	-0.00481279
86	14:20:51.530000	-0.00402681
87	14:20:52.548000	-0.00447943
88	14:20:53.566000	-0.0075546
89	14:20:54.584000	-0.0076537
90	14:20:55.602000	-0.00825114
91	14:20:56.620000	-0.00482864
92	14:20:57.638000	-0.00937488
93	14:20:58.656000	-0.00589257
94	14:20:59.674000	-0.00547291
95	14:21:00.692000	-0.00657443
96	14:21:01.710000	-0.00563841
97	14:21:02.728000	-0.00188629
98	14:21:03.746000	-0.00319333
99	14:21:04.764000	-0.00517384
100	14:21:05.782000	-0.00408904
101	14:21:06.800000	-0.00236586
102	14:21:07.818000	-0.002625
103	14:21:08.836000	-0.00335824
104	14:21:09.854000	-0.00430138
105	14:21:10.872000	-0.00617269
106	14:21:11.890000	-0.00725191
107	14:21:12.908000	-0.00130077
108	14:21:13.926000	-0.00346911
109	14:21:14.944000	-0.00550593
110	14:21:15.962000	-0.00286757
111	14:21:16.980000	-0.00299906
112	14:21:17.998000	-0.00609513
113	14:21:19.016000	-0.00689768
114	14:21:20.034000	0.0420412
115	14:21:21.052000	-0.00578877
116	14:21:22.070000	-0.00724064
117	14:21:23.088000	-0.00515142
118	14:21:24.106000	-0.004609
119	14:21:25.124000	-0.00463749
120	14:21:26.142000	-0.00473982
121	14:21:27.160000	-0.000876626
122	14:21:28.178000	-0.00570286
123	14:21:29.196000	-0.00624085
124	14:21:30.214000	-0.00382384
125	14:21:31.232000	-0.00645076
126	14:21:32.250000	-0.0068745
127	14:21:33.268000	-0.00384735
128	14:21:34.286000	-0.00805625
129	14:21:35.304000	-0.00416401
130	14:21:36.322000	-0.0092412
131	14:21:37.340000	-0.0122261
132	14:21:38.358000	-0.00710338
133	14:21:39.376000	-0.000591764
134	14:21:40.394000	-0.00438778
135	14:21:41.412000	-0.00606397
136	14:21:42.430000	-0.00349834
137	14:21:43.448000	-0.00418503
138	14:21:44.466000	-0.00667887
139	14:21:45.484000	-0.0031938
140	14:21:46.502000	-0.00389424
141	14:21:47.520000	-0.00654401
142	14:21:48.538000	-0.00279675
143	14:21:49.556000	-0.00776721
144	14:21:50.574000	-0.00792148
145	14:21:51.592000	-0.00367604
146	14:21:52.610000	-0.00484387
147	14:21:53.628000	-0.00376665
148	14:21:54.646000	-0.00289972
149	14:21:55.664000	-0.00351167
150	14:21:56.682000	-0.00390853
151	14:21:57.700000	-0.00480589
152	14:21:58.718000	-0.00613746
153	14:21:59.736000	-0.00110672
154	14:22:00.754000	-0.00725693
155	14:22:01.772000	-0.00543333
156	14:22:02.790000	-0.00100605
157	14:22:03.808000	-0.00551682
158	14:22:04.826000	-0.003875
159	14:22:05.844000	-0.00486393
160	14:22:06.862000	-0.00290751
161	14:22:07.880000	-0.00248277
162	14:22:08.898000	-0.00586822
163	14:22:09.916000	-0.00112193
164	14:22:10.934000	-0.00600142
165	14:22:11.952000	-0.00250616
166	14:22:12.970000	-0.00336634
167	14:22:13.988000	0.000260666
168	14:22:15.006000	0.000693122
169	14:22:16.024000	-0.00403548
170	14:22:17.042000	-0.00389823
171	14:22:18.060000	-0.0038077
172	14:22:19.078000	-0.00362915
173	14:22:20.096000	-0.00250282
174	14:22:21.114000	-0.0029845
175	14:22:22.132000	-0.00234591
176	14:22:23.150000	-0.00104223
177	14:22:24.168000	-0.00407375
178	14:22:25.186000	-0.00220691
179	14:22:26.204000	-0.00508238
180	14:22:27.222000	-0.00210451
181	14:22:28.240000	-0.004343
182	14:22:29.258000	-0.00106148
183	14:22:30.276000	-0.00294448
184	14:22:31.294000	-0.00264067
185	14:22:32.312000	0.000122379
186	14:22:33.330000	-0.00434764
187	14:22:34.348000	-0.00204388
188	14:22:35.366000	-0.0051277
189	14:22:36.384000	2.00285e-06
190	14:22:37.402000	-0.000994511
191	14:22:38.420000	-0.00513328
192	14:22:39.438000	-0.00559586
193	14:22:40.456000	-0.00235534
194	14:22:41.474000	-0.00195806
195	14:22:42.492000	0.000842169
196	14:22:43.510000	-0.00326883
197	14:22:44.528000	-0.00232689
198	14:22:45.546000	0.00127946
199	14:22:46.564000	-0.00290219
200	14:22:47.582000	0.000809727
201	14:22:48.600000	-0.000875593
202	14:22:49.618000	-0.00133304
203	14:22:50.636000	-0.0023382
204	14:22:51.654000	-0.00382591
205	14:22:52.672000	8.01043e-05
206	14:22:53.690000	-0.00794358
207	14:22:54.708000	-0.00534144
208	14:22:55.726000	-0.00172735
209	14:22:56.744000	-0.00174739
210	14:22:57.762000	0.00200395
211	14:22:58.780000	-0.000487653
212	14:22:59.798000	0.000975046
213	14:23:00.816000	-0.000578667
214	14:23:01.834000	-0.00763771
215	14:23:02.852000	-0.0151445
216	14:23:03.870000	-0.00140319
217	14:23:04.888000	-0.014597
218	14:23:05.906000	-0.0261289
219	14:23:06.924000	-0.0222576
220	14:23:07.942000	-0.0144079
221	14:23:08.960000	-0.0223958
222	14:23:09.978000	-0.0277104
223	14:23:10.996000	-0.0161445
224	14:23:12.014000	-0.0153483
225	14:23:13.032000	-0.0117155
226	14:23:14.050000	-0.00170497
227	14:23:15.068000	-0.00357766
228	14:23:16.086000	-0.00285647
229	14:23:17.104000	0.00231383
230	14:23:18.122000	-0.00149131
231	14:23:19.140000	-0.00114755
232	14:23:20.158000	-0.00448274
233	14:23:21.176000	-0.00301905
234	14:23:22.194000	-0.00490904
235	14:23:23.212000	-0.00125747
236	14:23:24.230000	-0.0018428
237	14:23:25.248000	-0.00453149
238	14:23:26.266000	-0.00354197
239	14:23:27.284000	-0.00164255
240	14:23:28.302000	-0.00123066
241	14:23:29.320000	-0.000650374
242	14:23:30.338000	-0.000639936
243	14:23:31.356000	-0.00648374
244	14:23:32.374000	-0.00635899
245	14:23:33.392000	-0.00128563
246	14:23:34.410000	-0.00676372
247	14:23:35.428000	-0.00489062
248	14:23:36.446000	-0.00214516
249	14:23:37.464000	-0.00644686
250	14:23:38.482000	-0.00299419
251	14:23:39.500000	-0.00519966
252	14:23:40.518000	-0.00105491
253	14:23:41.536000	-0.00305599
254	14:23:42.554000	-0.00488913
255	14:23:43.572000	-0.00216229
256	14:23:44.590000	-0.000254371
257	14:23:45.608000	-0.00086053
258	14:23:46.626000	0.000181721
259	14:23:47.644000	0.00112114
260	14:23:48.662000	-0.000563912
261	14:23:49.680000	-0.00365603
262	14:23:50.698000	-5.26764e-05
263	14:23:51.716000	-0.00251746
264	14:23:52.734000	-0.00120562
265	14:23:53.752000	-0.000391606
266	14:23:54.770000	0.00159321
267	14:23:55.788000	0.000638707
268	14:23:56.806000	-0.00208949
269	14:23:57.824000	0.00273558
270	14:23:58.842000	0.0012509
271	14:23:59.860000	-0.00291516
272	14:24:00.878000	-0.00055289
273	14:24:01.896000	0.00111213
274	14:24:02.914000	-0.00196205
275	14:24:03.932000	0.00318866
276	14:24:04.950000	0.00149947
277	14:24:05.968000	0.00504181
278	14:24:06.986000	0.00287345
279	14:24:08.004000	0.00291131
280	14:24:09.022000	0.00296765
281	14:24:10.040000	0.00186595
282	14:24:11.058000	0.00436701
283	14:24:12.076000	0.0057533
284	14:24:13.094000	0.00300078
285	14:24:14.112000	0.0106323
286	14:24:15.130000	0.0112284
287	14:24:16.148000	0.00756427
288	14:24:17.166000	0.00647151
289	14:24:18.184000	0.00837332
290	14:24:19.202000	0.00647547
291	14:24:20.220000	0.00430935
292	14:24:21.238000	0.011749
293	14:24:22.256000	0.0108659
294	14:24:23.274000	0.0109458
295	14:24:24.292000	0.00855311
296	14:24:25.310000	0.0135102
297	14:24:26.328000	0.0116479
298	14:24:27.346000	0.00983026
299	14:24:28.364000	0.00897058
300	14:24:29.382000	0.00997071
301	14:24:30.400000	0.00997298
302	14:24:31.418000	0.0126003
303	14:24:32.436000	0.0149969
304	14:24:33.454000	0.0122194
305	14:24:34.472000	0.0125064
306	14:24:35.490000	0.010673
307	14:24:36.508000	0.0125018
308	14:24:37.526000	0.015086
309	14:24:38.544000	0.0151809
310	14:24:39.562000	0.0115596
311	14:24:40.580000	0.0140775
312	14:24:41.598000	0.0169641
313	14:24:42.616000	0.0180931
314	14:24:43.634000	0.013018
315	14:24:44.652000	0.0122725
316	14:24:45.670000	0.0191084
317	14:24:46.688000	0.0194698
318	14:24:47.706000	0.017388
319	14:24:48.724000	0.0172232
320	14:24:49.742000	0.0154456
321	14:24:50.760000	0.0146005
322	14:24:51.778000	0.0188951
323	14:24:52.796000	0.0168714
324	14:24:53.814000	0.0160809
325	14:24:54.832000	0.0180539
326	14:24:55.850000	0.0212713
327	14:24:56.868000	0.0188285
328	14:24:57.886000	0.0198668
329	14:24:58.904000	0.0184989
330	14:24:59.922000	0.0186918
331	14:25:00.940000	0.0167899
332	14:25:01.958000	0.0180208
333	14:25:02.976000	0.02226
334	14:25:03.994000	0.0169829
335	14:25:05.012000	0.0233115
336	14:25:06.030000	0.0185018
337	14:25:07.048000	0.0145221
338	14:25:08.066000	0.020941
339	14:25:09.084000	0.0249608
340	14:25:10.102000	0.0208482
341	14:25:11.120000	0.0192977
342	14:25:12.138000	0.0272544
343	14:25:13.156000	0.0174927
344	14:25:14.174000	0.0208947
345	14:25:15.192000	0.0223395
346	14:25:16.210000	0.0159303
347	14:25:17.228000	0.0263412
348	14:25:18.246000	0.0194629
349	14:25:19.264000	0.0204437
350	14:25:20.282000	0.0226714
351	14:25:21.300000	0.0228327
352	14:25:22.318000	0.0223094
353	14:25:23.336000	0.0268269
354	14:25:24.354000	0.0183121
355	14:25:25.372000	0.0256668
356	14:25:26.390000	0.0245091
357	14:25:27.408000	0.0216068
358	14:25:28.426000	0.0211421
359	14:25:29.444000	0.0186048
360	14:25:30.462000	0.0225627
361	14:25:31.480000	0.021382
362	14:25:32.498000	0.0210256
363	14:25:33.516000	0.0188379
364	14:25:34.534000	0.0231544
365	14:25:35.552000	0.0206506
366	14:25:36.570000	0.0192294
367	14:25:37.588000	0.0213738
368	14:25:38.606000	0.0221958
369	14:25:39.624000	0.0265577
370	14:25:40.642000	0.0206073
371	14:25:41.660000	0.0241719
372	14:25:42.678000	0.0220299
373	14:25:43.696000	0.0252364
374	14:25:44.714000	0.0205209
375	14:25:45.732000	0.026467
376	14:25:46.750000	0.0243377
377	14:25:47.768000	0.0256947
378	14:25:48.786000	0.0210353
379	14:25:49.804000	0.0231559
380	14:25:50.822000	0.0238125
381	14:25:51.840000	0.0226222
382	14:25:52.858000	0.0284843
383	14:25:53.876000	0.0251508
384	14:25:54.894000	0.0272019
385	14:25:55.912000	0.0284111
386	14:25:56.930000	0.0250248
387	14:25:57.948000	0.0309034
388	14:25:58.966000	0.0268569
389	14:25:59.984000	0.0260326
390	14:26:01.002000	0.0281367
391	14:26:02.020000	0.0268335
392	14:26:03.038000	0.0241994
393	14:26:04.056000	0.0264329
394	14:26:05.074000	0.0261638
395	14:26:06.092000	0.0291158
396	14:26:07.110000	0.0253687
397	14:26:08.128000	0.0311814
398	14:26:09.146000	0.0246516
399	14:26:10.164000	0.0289502
400	14:26:11.182000	0.0321026
401	14:26:12.200000	0.0265343
402	14:26:13.218000	0.0312199
403	14:26:14.236000	0.0283648
404	14:26:15.254000	0.02803
405	14:26:16.272000	0.0268567
406	14:26:17.290000	0.032782
407	14:26:18.308000	0.0295782
408	14:26:19.326000	0.0292552
409	14:26:20.344000	0.0355254
410	14:26:21.362000	0.0302937
411	14:26:22.380000	0.034373
412	14:26:23.398000	0.0361064
413	14:26:24.416000	0.0349869
414	14:26:25.434000	0.0317136
415	14:26:26.452000	0.0312704
416	14:26:27.470000	0.0302324
417	14:26:28.488000	0.0349909
418	14:26:29.506000	0.0360907
419	14:26:30.524000	0.030897
420	14:26:31.542000	0.0296193
421	14:26:32.560000	0.0347649
422	14:26:33.578000	0.0368065
423	14:26:34.596000	0.0327564
424	14:26:35.614000	0.0313784
425	14:26:36.632000	0.031324
426	14:26:37.650000	0.0344514
427	14:26:38.668000	0.0378924
428	14:26:39.686000	0.0367385
429	14:26:40.704000	0.0341957
430	14:26:41.722000	0.0319735
431	14:26:42.740000	0.0354909
432	14:26:43.758000	0.039608
433	14:26:44.776000	0.038801
434	14:26:45.794000	0.0328707
435	14:26:46.812000	0.0372932
436	14:26:47.830000	0.0395959
437	14:26:48.848000	0.0405781
438	14:26:49.866000	0.0372074
439	14:26:50.884000	0.0351592
440	14:26:51.902000	0.0343365
441	14:26:52.920000	0.0385668
442	14:26:53.938000	0.0391422
443	14:26:54.956000	0.0396361
444	14:26:55.974000	0.0371945
445	14:26:56.992000	0.0427472
446	14:26:58.010000	0.0421866
447	14:26:59.028000	0.040158
448	14:27:00.046000	0.0379056
449	14:27:01.064000	0.0346868
450	14:27:02.082000	0.0363224
451	14:27:03.100000	0.0409241
452	14:27:04.118000	0.0388038
453	14:27:05.136000	0.0375592
454	14:27:06.154000	0.0373077
455	14:27:07.172000	0.0406347
456	14:27:08.190000	0.0435855
457	14:27:09.208000	0.043429
458	14:27:10.226000	0.0406934
459	14:27:11.244000	0.0385267
460	14:27:12.262000	0.0389895
461	14:27:13.280000	0.0404987
462	14:27:14.298000	0.0448677
463	14:27:15.316000	0.0399914
464	14:27:16.334000	0.0402003
465	14:27:17.352000	0.0418532
466	14:27:18.370000	0.0404331
467	14:27:19.388000	0.0428594
468	14:27:20.406000	0.0394314
469	14:27:21.424000	0.0384997
470	14:27:22.442000	0.0420109
471	14:27:23.460000	0.0394138
472	14:27:24.478000	0.0450772
473	14:27:25.496000	0.0425194
474	14:27:26.514000	0.0426581
475	14:27:27.532000	0.0426294
476	14:27:28.550000	0.042661
477	14:27:29.568000	0.0424395
478	14:27:30.586000	0.0399396
479	14:27:31.604000	0.0420309
480	14:27:32.622000	0.0425411
481	14:27:33.640000	0.0443305
482	14:27:34.658000	0.0492416
483	14:27:35.676000	0.0436031
484	14:27:36.694000	0.0422153
485	14:27:37.712000	0.0416852
486	14:27:38.730000	0.044135
487	14:27:39.748000	0.0440371
488	14:27:40.766000	0.0484071
489	14:27:41.784000	0.0469578
490	14:27:42.802000	0.0436065
491	14:27:43.820000	0.0450382
492	14:27:44.838000	0.0449248
493	14:27:45.856000	0.0465341
494	14:27:46.874000	0.0470852
495	14:27:47.892000	0.0451175
496	14:27:48.910000	0.0463506
497	14:27:49.928000	0.0485608
498	14:27:50.946000	0.0454139
499	14:27:51.964000	0.0422534
500	14:27:52.982000	0.0437527
501	14:27:54	0.0466485
502	14:27:55.018000	0.0503471
503	14:27:56.036000	0.0509894
504	14:27:57.054000	0.0465063
505	14:27:58.072000	0.0446713
506	14:27:59.090000	0.0443385
507	14:28:00.108000	0.0444403
508	14:28:01.126000	0.0457545
509	14:28:02.144000	0.0445626
510	14:28:03.162000	0.0480133
511	14:28:04.180000	0.0508408
512	14:28:05.198000	0.0480308
513	14:28:06.216000	0.048439
514	14:28:07.234000	0.0493281
515	14:28:08.252000	0.050965
516	14:28:09.270000	0.0462403
517	14:28:10.288000	0.0465092
518	14:28:11.306000	0.0444113
519	14:28:12.324000	0.0473888
520	14:28:13.342000	0.0500591
521	14:28:14.360000	0.0459967
522	14:28:15.378000	0.0488762
523	14:28:16.396000	0.0467908
524	14:28:17.414000	0.0472761
525	14:28:18.432000	0.0451259
526	14:28:19.450000	0.0459856
527	14:28:20.468000	0.0458531
528	14:28:21.486000	0.0481165
529	14:28:22.504000	0.0450879
530	14:28:23.522000	0.0477808
531	14:28:24.540000	0.0452335
532	14:28:25.558000	0.0472638
533	14:28:26.576000	0.0439847
534	14:28:27.594000	0.0507108
535	14:28:28.612000	0.0475516
536	14:28:29.630000	0.0455866
537	14:28:30.648000	0.0439532
538	14:28:31.666000	0.0453506
539	14:28:32.684000	0.046818
540	14:28:33.702000	0.0523209
541	14:28:34.720000	0.0524082
542	14:28:35.738000	0.0478935
543	14:28:36.756000	0.0470572
544	14:28:37.774000	0.0506003
545	14:28:38.792000	0.0491474
546	14:28:39.810000	0.045799
547	14:28:40.828000	0.0534336
548	14:28:41.846000	0.0494447
549	14:28:42.864000	0.0489101
550	14:28:43.882000	0.044599
551	14:28:44.900000	0.0454359
552	14:28:45.918000	0.0501202
553	14:28:46.936000	0.0529957
554	14:28:47.954000	0.0504964
555	14:28:48.972000	0.0513095
556	14:28:49.990000	0.0494696
557	14:28:51.008000	0.0472709
558	14:28:52.026000	0.0452067
559	14:28:53.044000	0.0494309
560	14:28:54.062000	0.05246
561	14:28:55.080000	0.0497874
562	14:28:56.098000	0.0506977
563	14:28:57.116000	0.048594
564	14:28:58.134000	0.045277
565	14:28:59.152000	0.0463818
566	14:29:00.170000	0.0506196
567	14:29:01.188000	0.0521609
568	14:29:02.206000	0.0531387
569	14:29:03.224000	0.0473824
570	14:29:04.242000	0.052988
571	14:29:05.260000	0.0492681
572	14:29:06.278000	0.0513152
573	14:29:07.296000	0.0478354
574	14:29:08.314000	0.0488415
575	14:29:09.332000	0.052353
576	14:29:10.350000	0.0548679
577	14:29:11.368000	0.0520526
578	14:29:12.386000	0.0497844
579	14:29:13.404000	0.0488346
580	14:29:14.422000	0.0497342
581	14:29:15.440000	0.0488868
582	14:29:16.458000	0.0525121
583	14:29:17.476000	0.0522829
584	14:29:18.494000	0.0542036
585	14:29:19.512000	0.0548162
586	14:29:20.530000	0.0497293
587	14:29:21.548000	0.0487793
588	14:29:22.566000	0.0484107
589	14:29:23.584000	0.0520207
590	14:29:24.602000	0.0479278
591	14:29:25.620000	0.0470118
592	14:29:26.638000	0.0538234
593	14:29:27.656000	0.05716
594	14:29:28.674000	0.0558686
595	14:29:29.692000	0.0501833
596	14:29:30.710000	0.0474621
597	14:29:31.728000	0.0496083
598	14:29:32.746000	0.0521899
599	14:29:33.764000	0.0500691
600	14:29:34.782000	0.0494221
601	14:29:35.800000	0.049132
602	14:29:36.818000	0.0528439
603	14:29:37.836000	0.0511771
604	14:29:38.854000	0.0462636
605	14:29:39.872000	0.0495957
606	14:29:40.890000	0.0525721
607	14:29:41.908000	0.0548682
608	14:29:42.926000	0.0560011
609	14:29:43.944000	0.0512804
610	14:29:44.962000	0.0510497
611	14:29:45.980000	0.0550827
612	14:29:46.998000	0.0542849
613	14:29:48.016000	0.0508701
614	14:29:49.034000	0.0505962
615	14:29:50.052000	0.0524785
616	14:29:51.070000	0.0540857
617	14:29:52.088000	0.0502467
618	14:29:53.106000	0.0470332
619	14:29:54.124000	0.0510367
620	14:29:55.142000	0.0502404
621	14:29:56.160000	0.048401
622	14:29:57.178000	0.0490424
623	14:29:58.196000	0.0526558
624	14:29:59.214000	0.0511662
625	14:30:00.232000	0.0514214
626	14:30:01.250000	0.0519792
627	14:30:02.268000	0.0516925
628	14:30:03.286000	0.0552307
629	14:30:04.304000	0.0540584
630	14:30:05.322000	0.0508841
631	14:30:06.340000	0.0505767
632	14:30:07.358000	0.0527822
633	14:30:08.376000	0.0482962
634	14:30:09.394000	0.0506878
635	14:30:10.412000	0.0517337
636	14:30:11.430000	0.0510374
637	14:30:12.448000	0.0484672
638	14:30:13.466000	0.0481283
639	14:30:14.484000	0.0527274
640	14:30:15.502000	0.0535099
641	14:30:16.520000	0.0522841
642	14:30:17.538000	0.0518926
643	14:30:18.556000	0.0541198
644	14:30:19.574000	0.0519136
645	14:30:20.592000	0.0487977
646	14:30:21.610000	0.0511023
647	14:30:22.628000	0.051507
648	14:30:23.646000	0.0502363
649	14:30:24.664000	0.0582927
650	14:30:25.682000	0.0519495
651	14:30:26.700000	0.0517195
652	14:30:27.718000	0.0544961
653	14:30:28.736000	0.0511254
654	14:30:29.754000	0.0546667
655	14:30:30.772000	0.0547118
656	14:30:31.790000	0.0556118
657	14:30:32.808000	0.0550865
658	14:30:33.826000	0.0528221
659	14:30:34.844000	0.0525201
660	14:30:35.862000	0.0534654
661	14:30:36.880000	0.0532968
662	14:30:37.898000	0.0512204
663	14:30:38.916000	0.0556269
664	14:30:39.934000	0.0520651
665	14:30:40.952000	0.0528623
666	14:30:41.970000	0.0489058
667	14:30:42.988000	0.051257
668	14:30:44.006000	0.0555548
669	14:30:45.024000	0.0533239
670	14:30:46.042000	0.0502411
671	14:30:47.060000	0.0562049
672	14:30:48.078000	0.055328
673	14:30:49.096000	0.0535838
674	14:30:50.114000	0.0532472
675	14:30:51.132000	0.0579854
676	14:30:52.150000	0.0570011
677	14:30:53.168000	0.050705
678	14:30:54.186000	0.0530181
679	14:30:55.204000	0.0496782
680	14:30:56.222000	0.0512397
681	14:30:57.240000	0.0509051
682	14:30:58.258000	0.0430758
683	14:30:59.276000	0.0419008
684	14:31:00.294000	0.0373948
685	14:31:01.312000	0.018626
686	14:31:02.330000	0.00402818
687	14:31:03.348000	0.00738076
688	14:31:04.366000	0.00642214
689	14:31:05.384000	0.0208973
690	14:31:06.402000	0.0400385
691	14:31:07.420000	0.0212618
692	14:31:08.438000	0.0171312
693	14:31:09.456000	0.019558
694	14:31:10.474000	0.0181308
695	14:31:11.492000	0.0205229
696	14:31:12.510000	0.022467
697	14:31:13.528000	0.0220572
698	14:31:14.546000	0.0232543
699	14:31:15.564000	0.0252825
700	14:31:16.582000	0.0244528
701	14:31:17.600000	0.0223316
702	14:31:18.618000	0.022805
703	14:31:19.636000	0.0254794
704	14:31:20.654000	0.0259577
705	14:31:21.672000	0.021061
706	14:31:22.690000	0.0262934
707	14:31:23.708000	0.0233736
708	14:31:24.726000	0.0282325
709	14:31:25.744000	0.0285719
710	14:31:26.762000	0.0321321
711	14:31:27.780000	0.0261554
712	14:31:28.798000	0.0239109
713	14:31:29.816000	0.0252478
714	14:31:30.834000	0.0253916
715	14:31:31.852000	0.0282269
716	14:31:32.870000	0.0313013
717	14:31:33.888000	0.025065
718	14:31:34.906000	0.0272796
719	14:31:35.924000	0.0275199
720	14:31:36.942000	0.0301364
721	14:31:37.960000	0.025578
722	14:31:38.978000	0.0245228
723	14:31:39.996000	0.0260099
724	14:31:41.014000	0.0285581
725	14:31:42.032000	0.0292563
726	14:31:43.050000	0.0276635
727	14:31:44.068000	0.0287395
728	14:31:45.086000	0.029586
729	14:31:46.104000	0.0313205
730	14:31:47.122000	0.0291495
731	14:31:48.140000	0.0278603
732	14:31:49.158000	0.0269329
733	14:31:50.176000	0.0302666
734	14:31:51.194000	0.0291288
735	14:31:52.212000	0.0318901
736	14:31:53.230000	0.0327669
737	14:31:54.248000	0.0297034
738	14:31:55.266000	0.0289303
739	14:31:56.284000	0.0309726
740	14:31:57.302000	0.0328559
741	14:31:58.320000	0.03271
742	14:31:59.338000	0.0329592
743	14:32:00.356000	0.033399
744	14:32:01.374000	0.0312451
745	14:32:02.392000	0.034441
746	14:32:03.410000	0.0312025
747	14:32:04.428000	0.0312916
748	14:32:05.446000	0.0376179
749	14:32:06.464000	0.0337787
750	14:32:07.482000	0.0284366
751	14:32:08.500000	0.0358633
752	14:32:09.518000	0.0327288
753	14:32:10.536000	0.036927
754	14:32:11.554000	0.0342653
755	14:32:12.572000	0.0386761
756	14:32:13.590000	0.0362525
757	14:32:14.608000	0.0364028
758	14:32:15.626000	0.0346895
759	14:32:16.644000	0.0360918
760	14:32:17.662000	0.0371349
761	14:32:18.680000	0.0403206
762	14:32:19.698000	0.0376104
763	14:32:20.716000	0.0333398
764	14:32:21.734000	0.0391013
765	14:32:22.752000	0.0376476
766	14:32:23.770000	0.038538
767	14:32:24.788000	0.0359984
768	14:32:25.806000	0.0352091
769	14:32:26.824000	0.0379221
770	14:32:27.842000	0.0369369
771	14:32:28.860000	0.037637
772	14:32:29.878000	0.0348663
773	14:32:30.896000	0.03899
774	14:32:31.914000	0.0406318
775	14:32:32.932000	0.0360868
776	14:32:33.950000	0.0408846
777	14:32:34.968000	0.0361216
778	14:32:35.986000	0.0405931
779	14:32:37.004000	0.0388468
780	14:32:38.022000	0.04088
781	14:32:39.040000	0.0361668
782	14:32:40.058000	0.0434104
783	14:32:41.076000	0.0387124
784	14:32:42.094000	0.0437686
785	14:32:43.112000	0.0378414
786	14:32:44.130000	0.0431419
787	14:32:45.148000	0.0441137
788	14:32:46.166000	0.0412118
789	14:32:47.184000	0.0440535
790	14:32:48.202000	0.0415095
791	14:32:49.220000	0.0448635
792	14:32:50.238000	0.0417609
793	14:32:51.256000	0.0432
794	14:32:52.274000	0.0429023
795	14:32:53.292000	0.0446877
796	14:32:54.310000	0.0447033
797	14:32:55.328000	0.0440999
798	14:32:56.346000	0.0454065
799	14:32:57.364000	0.0383132
800	14:32:58.382000	0.0448506
801	14:32:59.400000	0.0472805
802	14:33:00.418000	0.0437366
803	14:33:01.436000	0.0447162
804	14:33:02.454000	0.047691
805	14:33:03.472000	0.0466025
806	14:33:04.490000	0.0464502
807	14:33:05.508000	0.0440197
808	14:33:06.526000	0.0446618
809	14:33:07.544000	0.0497024
810	14:33:08.562000	0.0449379
811	14:33:09.580000	0.0433163
812	14:33:10.598000	0.0469447
813	14:33:11.616000	0.0468889
814	14:33:12.634000	0.0470708
815	14:33:13.652000	0.0496807
816	14:33:14.670000	0.0470606
817	14:33:15.688000	0.0435012
818	14:33:16.706000	0.0503121
819	14:33:17.724000	0.0475827
820	14:33:18.742000	0.0466141
821	14:33:19.760000	0.0445661
822	14:33:20.778000	0.048477
823	14:33:21.796000	0.0464081
824	14:33:22.814000	0.0458867
825	14:33:23.832000	0.0468864
826	14:33:24.850000	0.0475335
827	14:33:25.868000	0.0445539
828	14:33:26.886000	0.0462006
829	14:33:27.904000	0.0458229
830	14:33:28.922000	0.0462715
831	14:33:29.940000	0.0501109
832	14:33:30.958000	0.0431045
833	14:33:31.976000	0.0449364
834	14:33:32.994000	0.0476222
835	14:33:34.012000	0.051678
836	14:33:35.030000	0.0470441
837	14:33:36.048000	0.0463918
838	14:33:37.066000	0.0467551
839	14:33:38.084000	0.0411977
840	14:33:39.102000	0.0467231
841	14:33:40.120000	0.0466515
842	14:33:41.138000	0.0492965
843	14:33:42.156000	0.0489644
844	14:33:43.174000	0.0502622
845	14:33:44.192000	0.047627
846	14:33:45.210000	0.0451724
847	14:33:46.228000	0.0448526
848	14:33:47.246000	0.0477879
849	14:33:48.264000	0.0468395
850	14:33:49.282000	0.0475672
851	14:33:50.300000	0.0463554
852	14:33:51.318000	0.0460773
853	14:33:52.336000	0.0472288
854	14:33:53.354000	0.0480245
855	14:33:54.372000	0.0456547
856	14:33:55.390000	0.0479806
857	14:33:56.408000	0.0500303
858	14:33:57.426000	0.0438117
859	14:33:58.444000	0.0459688
860	14:33:59.462000	0.0462409
861	14:34:00.480000	0.0455004
862	14:34:01.498000	0.0472239
863	14:34:02.516000	0.0440911
864	14:34:03.534000	0.0441626
865	14:34:04.552000	0.0450803
866	14:34:05.570000	0.0499561
867	14:34:06.588000	0.0430926
868	14:34:07.606000	0.0428002
869	14:34:08.624000	0.0433509
870	14:34:09.642000	0.0487184
871	14:34:10.660000	0.0445595
872	14:34:11.678000	0.0484679
873	14:34:12.696000	0.045558
874	14:34:13.714000	0.0461177
875	14:34:14.732000	0.0469053
876	14:34:15.750000	0.0460807
877	14:34:16.768000	0.0470095
878	14:34:17.786000	0.0477734
879	14:34:18.804000	0.0472075
880	14:34:19.822000	0.0452515
881	14:34:20.840000	0.0510828
882	14:34:21.858000	0.0468535
883	14:34:22.876000	0.0469376
884	14:34:23.894000	0.0470586
885	14:34:24.912000	0.0489633
886	14:34:25.930000	0.0501198
887	14:34:26.948000	0.0487718
888	14:34:27.966000	0.0477756
889	14:34:28.984000	0.0500083
890	14:34:30.002000	0.0492919
891	14:34:31.020000	0.0466739
892	14:34:32.038000	0.045396
893	14:34:33.056000	0.0461435
894	14:34:34.074000	0.0445906
895	14:34:35.092000	0.0500224
896	14:34:36.110000	0.0500503
897	14:34:37.128000	0.0482916
898	14:34:38.146000	0.047934
899	14:34:39.164000	0.0493447
900	14:34:40.182000	0.0498736
901	14:34:41.200000	0.0486219
902	14:34:42.218000	0.0480347
903	14:34:43.236000	0.0420248
904	14:34:44.254000	0.0459619
905	14:34:45.272000	0.0511404
906	14:34:46.290000	0.0478985
907	14:34:47.308000	0.0445038
908	14:34:48.326000	0.0500354
909	14:34:49.344000	0.0468931
910	14:34:50.362000	0.0492865
911	14:34:51.380000	0.050084
912	14:34:52.398000	0.0474066
913	14:34:53.416000	0.0464858
914	14:34:54.434000	0.0510615
915	14:34:55.452000	0.0466522
916	14:34:56.470000	0.0470173
917	14:34:57.488000	0.0507299
918	14:34:58.506000	0.0467141
919	14:34:59.524000	0.0508216
920	14:35:00.542000	0.0476247
921	14:35:01.560000	0.046423
922	14:35:02.578000	0.0485762
923	14:35:03.596000	0.054041
924	14:35:04.614000	0.0485269
925	14:35:05.632000	0.0484501
926	14:35:06.650000	0.0488282
927	14:35:07.668000	0.0522543
928	14:35:08.686000	0.0537846
929	14:35:09.704000	0.0502585
930	14:35:10.722000	0.0496293
931	14:35:11.740000	0.0519705
932	14:35:12.758000	0.0550107
933	14:35:13.776000	0.0491256
934	14:35:14.794000	0.0509268
935	14:35:15.812000	0.0523387
936	14:35:16.830000	0.0509732
937	14:35:17.848000	0.051802
938	14:35:18.866000	0.0492667
939	14:35:19.884000	0.0558252
940	14:35:20.902000	0.0506546
941	14:35:21.920000	0.0505863
942	14:35:22.938000	0.0512171
943	14:35:23.956000	0.0539036
944	14:35:24.974000	0.0535978
945	14:35:25.992000	0.0534263
946	14:35:27.010000	0.0559618
947	14:35:28.028000	0.0549977
948	14:35:29.046000	0.055297
949	14:35:30.064000	0.0519593
950	14:35:31.082000	0.0502364
951	14:35:32.100000	0.0543929
952	14:35:33.118000	0.0560453
953	14:35:34.136000	0.0569422
954	14:35:35.154000	0.0561779
955	14:35:36.172000	0.0539262
956	14:35:37.190000	0.0508677
957	14:35:38.208000	0.0546769
958	14:35:39.226000	0.0537066
959	14:35:40.244000	0.0549618
960	14:35:41.262000	0.047231
961	14:35:42.280000	0.0503183
962	14:35:43.298000	0.0529115
963	14:35:44.316000	0.0546578
964	14:35:45.334000	0.0527319
965	14:35:46.352000	0.0545475
966	14:35:47.370000	0.0537441
967	14:35:48.388000	0.0549149
968	14:35:49.406000	0.054529
969	14:35:50.424000	0.0497555
970	14:35:51.442000	0.0537825
971	14:35:52.460000	0.0557684
972	14:35:53.478000	0.0530704
973	14:35:54.496000	0.052287
974	14:35:55.514000	0.0551227
975	14:35:56.532000	0.0517913
976	14:35:57.550000	0.0541991
977	14:35:58.568000	0.0553773
978	14:35:59.586000	0.0528834
979	14:36:00.604000	0.0528042
980	14:36:01.622000	0.0530177
981	14:36:02.640000	0.0574656
982	14:36:03.658000	0.0543125
983	14:36:04.676000	0.0523526
984	14:36:05.694000	0.0522296
985	14:36:06.712000	0.0577711
986	14:36:07.730000	0.0578536
987	14:36:08.748000	0.0572893
988	14:36:09.766000	0.0575184
989	14:36:10.784000	0.0502831
990	14:36:11.802000	0.0511838
991	14:36:12.820000	0.0564002
992	14:36:13.838000	0.0523687
993	14:36:14.856000	0.0494549
994	14:36:15.874000	0.0537366
995	14:36:16.892000	0.0576643
996	14:36:17.910000	0.0575526
997	14:36:18.928000	0.0524579
998	14:36:19.946000	0.0521949
999	14:36:20.964000	0.055898
1000	14:36:21.982000	0.05202
1001	14:36:23	0.0498021
1002	14:36:24.018000	0.0559673
1003	14:36:25.036000	0.0547815
1004	14:36:26.054000	0.0546482
1005	14:36:27.072000	0.0537981
1006	14:36:28.090000	0.0552232
1007	14:36:29.108000	0.0544517
1008	14:36:30.126000	0.0552828
1009	14:36:31.144000	0.052588
1010	14:36:32.162000	0.0518967
1011	14:36:33.180000	0.0550562
1012	14:36:34.198000	0.0546287
1013	14:36:35.216000	0.0566451
1014	14:36:36.234000	0.0517223
1015	14:36:37.252000	0.0537337
1016	14:36:38.270000	0.0524257
1017	14:36:39.288000	0.0566847
1018	14:36:40.306000	0.0566341
1019	14:36:41.324000	0.0559591
1020	14:36:42.342000	0.057243
1021	14:36:43.360000	0.054372
1022	14:36:44.378000	0.0547556
1023	14:36:45.396000	0.0630691
1024	14:36:46.414000	0.0572792
1025	14:36:47.432000	0.0601169
1026	14:36:48.450000	0.0597021
1027	14:36:49.468000	0.053651
1028	14:36:50.486000	0.0570539
1029	14:36:51.504000	0.0614909
1030	14:36:52.522000	0.061635
1031	14:36:53.540000	0.0545869
1032	14:36:54.558000	0.0545998
1033	14:36:55.576000	0.0571399
1034	14:36:56.594000	0.0582757
1035	14:36:57.612000	0.0557398
1036	14:36:58.630000	0.0580978
1037	14:36:59.648000	0.0572843
1038	14:37:00.666000	0.0537898
1039	14:37:01.684000	0.0558634
1040	14:37:02.702000	0.0552743
1041	14:37:03.720000	0.0583551
1042	14:37:04.738000	0.0553834
1043	14:37:05.756000	0.0561402
1044	14:37:06.774000	0.0585918
1045	14:37:07.792000	0.0544646
1046	14:37:08.810000	0.0556478
1047	14:37:09.828000	0.0545222
1048	14:37:10.846000	0.055441
1049	14:37:11.864000	0.0555724
1050	14:37:12.882000	0.0593705
1051	14:37:13.900000	0.0543906
1052	14:37:14.918000	0.0537719
1053	14:37:15.936000	0.0563271
1054	14:37:16.954000	0.0540498
1055	14:37:17.972000	0.0583993
1056	14:37:18.990000	0.0593272
1057	14:37:20.008000	0.0587887
1058	14:37:21.026000	0.0560914
1059	14:37:22.044000	0.0591914
1060	14:37:23.062000	0.0582866
1061	14:37:24.080000	0.0622111
1062	14:37:25.098000	0.06138
1063	14:37:26.116000	0.0661024
1064	14:37:27.134000	0.0671933
1065	14:37:28.152000	0.0637412
1066	14:37:29.170000	0.0679828
1067	14:37:30.188000	0.0588732
1068	14:37:31.206000	0.0614202
1069	14:37:32.224000	0.0665014
1070	14:37:33.242000	0.0671307
1071	14:37:34.260000	0.0617965
1072	14:37:35.278000	0.0688466
1073	14:37:36.296000	0.069553
1074	14:37:37.314000	0.0668459
1075	14:37:38.332000	0.0689958
1076	14:37:39.350000	0.0701973
1077	14:37:40.368000	0.0676424
1078	14:37:41.386000	0.0687956
1079	14:37:42.404000	0.0663212
1080	14:37:43.422000	0.0685551
1081	14:37:44.440000	0.0729546
1082	14:37:45.458000	0.0700251
1083	14:37:46.476000	0.0706302
1084	14:37:47.494000	0.0716322
1085	14:37:48.512000	0.0696972
1086	14:37:49.530000	0.0675403
1087	14:37:50.548000	0.0704969
1088	14:37:51.566000	0.0710979
1089	14:37:52.584000	0.070153
1090	14:37:53.602000	0.0690573
1091	14:37:54.620000	0.0624291
1092	14:37:55.638000	0.0698692
1093	14:37:56.656000	0.0695791
1094	14:37:57.674000	0.0673575
1095	14:37:58.692000	0.0715052
1096	14:37:59.710000	0.0664195
1097	14:38:00.728000	0.0676408
1098	14:38:01.746000	0.0689696
1099	14:38:02.764000	0.0693981
1100	14:38:03.782000	0.0731221
1101	14:38:04.800000	0.0705151
1102	14:38:05.818000	0.0669708
1103	14:38:06.836000	0.0663294
1104	14:38:07.854000	0.0680614
1105	14:38:08.872000	0.065664
1106	14:38:09.890000	0.0662779
1107	14:38:10.908000	0.0661576
1108	14:38:11.926000	0.0663629
1109	14:38:12.944000	0.0630816
1110	14:38:13.962000	0.0611143
1111	14:38:14.980000	0.0606763
1112	14:38:15.998000	0.0562504
1113	14:38:17.016000	0.0551448
1114	14:38:18.034000	0.0551042
1115	14:38:19.052000	0.0551035
1116	14:38:20.070000	0.0561477
1117	14:38:21.088000	0.0535675
1118	14:38:22.106000	0.0539709
1119	14:38:23.124000	0.0487369
1120	14:38:24.142000	0.0470048
1121	14:38:25.160000	0.0448426
1122	14:38:26.178000	0.0450091
1123	14:38:27.196000	0.0460402
1124	14:38:28.214000	0.0441712
1125	14:38:29.232000	0.0419893
1126	14:38:30.250000	0.0438302
1127	14:38:31.268000	0.0401182
1128	14:38:32.286000	0.0377476
1129	14:38:33.304000	0.0364808
1130	14:38:34.322000	0.0346468
1131	14:38:35.340000	0.0353937
1132	14:38:36.358000	0.0356096
1133	14:38:37.376000	0.0338546
1134	14:38:38.394000	0.0289121
1135	14:38:39.412000	0.0306348
1136	14:38:40.430000	0.0299761
1137	14:38:41.448000	0.0287981
1138	14:38:42.466000	0.0267945
1139	14:38:43.484000	0.0252747
1140	14:38:44.502000	0.022888
1141	14:38:45.520000	0.0215671
1142	14:38:46.538000	0.0257985
1143	14:38:47.556000	0.0256738
1144	14:38:48.574000	0.0242189
1145	14:38:49.592000	0.0222763
1146	14:38:50.610000	0.0281762
1147	14:38:51.628000	0.0233055
1148	14:38:52.646000	0.0255313
1149	14:38:53.664000	0.0220454
1150	14:38:54.682000	0.0204691
1151	14:38:55.700000	0.0188081
1152	14:38:56.718000	0.0223514
1153	14:38:57.736000	0.0214555
1154	14:38:58.754000	0.0289955
1155	14:38:59.772000	0.0292944
1156	14:39:00.790000	0.0299425
1157	14:39:01.808000	0.0311832
1158	14:39:02.826000	0.0328355
1159	14:39:03.844000	0.0339013
1160	14:39:04.862000	0.0361744
1161	14:39:05.880000	0.038013
1162	14:39:06.898000	0.0384259
1163	14:39:07.916000	0.0398687
1164	14:39:08.934000	0.0416693
1165	14:39:09.952000	0.0365846
1166	14:39:10.970000	0.0416843
1167	14:39:11.988000	0.0389243
1168	14:39:13.006000	0.0389818
1169	14:39:14.024000	0.0405162
1170	14:39:15.042000	0.0395077
1171	14:39:16.060000	0.0360761
1172	14:39:17.078000	0.0381465
1173	14:39:18.096000	0.0407202
1174	14:39:19.114000	0.0383314
1175	14:39:20.132000	0.037908
1176	14:39:21.150000	0.0332692
1177	14:39:22.168000	0.0338759
1178	14:39:23.186000	0.0317929
1179	14:39:24.204000	0.0328152
1180	14:39:25.222000	0.0289314
1181	14:39:26.240000	0.0309257
1182	14:39:27.258000	0.0329193
1183	14:39:28.276000	0.0277376
1184	14:39:29.294000	0.030308
1185	14:39:30.312000	0.0337716
1186	14:39:31.330000	0.0314002
1187	14:39:32.348000	0.0280624
1188	14:39:33.366000	0.0297142
1189	14:39:34.384000	0.0333077
1190	14:39:35.402000	0.0355905
1191	14:39:36.420000	0.034184
1192	14:39:37.438000	0.0374696
1193	14:39:38.456000	0.0384949
1194	14:39:39.474000	0.0372971
1195	14:39:40.492000	0.0415837
1196	14:39:41.510000	0.0407007
1197	14:39:42.528000	0.0443272
1198	14:39:43.546000	0.0473156
1199	14:39:44.564000	0.0466534
1200	14:39:45.582000	0.0495541
1201	14:39:46.600000	0.0485754
1202	14:39:47.618000	0.054924
1203	14:39:48.636000	0.0576353
1204	14:39:49.654000	0.0594167
1205	14:39:50.672000	0.055948
1206	14:39:51.690000	0.057228
1207	14:39:52.708000	0.0605635
1208	14:39:53.726000	0.0640769
1209	14:39:54.744000	0.0619604
1210	14:39:55.762000	0.0628844
1211	14:39:56.780000	0.0675677
1212	14:39:57.798000	0.0686529
1213	14:39:58.816000	0.0689521
1214	14:39:59.834000	0.0658188
1215	14:40:00.852000	0.0705211
1216	14:40:01.870000	0.0664047
1217	14:40:02.888000	0.0670886
1218	14:40:03.906000	0.0717774
1219	14:40:04.924000	0.0741077
1220	14:40:05.942000	0.0701717
1221	14:40:06.960000	0.0736181
1222	14:40:07.978000	0.0735182
1223	14:40:08.996000	0.0688972
1224	14:40:10.014000	0.0726979
1225	14:40:11.032000	0.0691013
1226	14:40:12.050000	0.0683092
1227	14:40:13.068000	0.0689005
1228	14:40:14.086000	0.0704403
1229	14:40:15.104000	0.0707089
1230	14:40:16.122000	0.0689809
1231	14:40:17.140000	0.0740842
1232	14:40:18.158000	0.0735586
1233	14:40:19.176000	0.0720899
1234	14:40:20.194000	0.0715174
1235	14:40:21.212000	0.0693623
1236	14:40:22.230000	0.0712346
1237	14:40:23.248000	0.0688403
1238	14:40:24.266000	0.0727028
1239	14:40:25.284000	0.0696402
1240	14:40:26.302000	0.0731434
1241	14:40:27.320000	0.0725343
1242	14:40:28.338000	0.0741872
1243	14:40:29.356000	0.072017
1244	14:40:30.374000	0.0742137
1245	14:40:31.392000	0.0682883
1246	14:40:32.410000	0.068616
1247	14:40:33.428000	0.0731515
1248	14:40:34.446000	0.070412
1249	14:40:35.464000	0.0745588
1250	14:40:36.482000	0.0740985
1251	14:40:37.500000	0.0717283
1252	14:40:38.518000	0.0737716
1253	14:40:39.536000	0.0729595
1254	14:40:40.554000	0.0709048
1255	14:40:41.572000	0.0726652
1256	14:40:42.590000	0.0692055
1257	14:40:43.608000	0.0698391
1258	14:40:44.626000	0.0686715
1259	14:40:45.644000	0.0654163
1260	14:40:46.662000	0.0660043
1261	14:40:47.680000	0.0661035
1262	14:40:48.698000	0.0636016
1263	14:40:49.716000	0.0603265
1264	14:40:50.734000	0.0587484
1265	14:40:51.752000	0.0535097
1266	14:40:52.770000	0.0531542
1267	14:40:53.788000	0.0450614
1268	14:40:54.806000	0.0483831
1269	14:40:55.824000	0.0447921
1270	14:40:56.842000	0.0404698
1271	14:40:57.860000	0.0335008
1272	14:40:58.878000	0.0353995
1273	14:40:59.896000	0.029275
1274	14:41:00.914000	0.031053
1275	14:41:01.932000	0.0268192
1276	14:41:02.950000	0.0265206
1277	14:41:03.968000	0.0224595
1278	14:41:04.986000	0.02398
1279	14:41:06.004000	0.0167891
1280	14:41:07.022000	0.0173904
1281	14:41:08.040000	0.0154149
1282	14:41:09.058000	0.021191
1283	14:41:10.076000	0.0187024
1284	14:41:11.094000	0.0169822
1285	14:41:12.112000	0.0202798
1286	14:41:13.130000	0.0205094
1287	14:41:14.148000	0.0194161
1288	14:41:15.166000	0.0231918
1289	14:41:16.184000	0.023179
1290	14:41:17.202000	0.0251802
1291	14:41:18.220000	0.0263443
1292	14:41:19.238000	0.0227241
1293	14:41:20.256000	0.024442
1294	14:41:21.274000	0.0278472
1295	14:41:22.292000	0.0255004
1296	14:41:23.310000	0.0250106
1297	14:41:24.328000	0.0288775
1298	14:41:25.346000	0.029852
1299	14:41:26.364000	0.0229393
1300	14:41:27.382000	0.0284323
1301	14:41:28.400000	0.0263807
1302	14:41:29.418000	0.02959
1303	14:41:30.436000	0.0297785
1304	14:41:31.454000	0.0285596
1305	14:41:32.472000	0.0255021
1306	14:41:33.490000	0.0226699
1307	14:41:34.508000	0.0189214
1308	14:41:35.526000	0.0200818
1309	14:41:36.544000	0.0204748
1310	14:41:37.562000	0.018459
1311	14:41:38.580000	0.0247771
1312	14:41:39.598000	0.0223275
1313	14:41:40.616000	0.0196856
1314	14:41:41.634000	0.0200199
1315	14:41:42.652000	0.0208923
1316	14:41:43.670000	0.0131776
1317	14:41:44.688000	0.0176627
1318	14:41:45.706000	0.016092
1319	14:41:46.724000	0.0141156
1320	14:41:47.742000	0.0148228
1321	14:41:48.760000	0.0157027
1322	14:41:49.778000	0.0142211
1323	14:41:50.796000	0.018129
1324	14:41:51.814000	0.0158762
1325	14:41:52.832000	0.0153278
1326	14:41:53.850000	0.0153727
1327	14:41:54.868000	0.0143148
1328	14:41:55.886000	0.0148112
1329	14:41:56.904000	0.0167471
1330	14:41:57.922000	0.0193502
1331	14:41:58.940000	0.0223456
1332	14:41:59.958000	0.0234755
1333	14:42:00.976000	0.0228714
1334	14:42:01.994000	0.02794
1335	14:42:03.012000	0.0323547
1336	14:42:04.030000	0.030805
1337	14:42:05.048000	0.033017
1338	14:42:06.066000	0.0388585
1339	14:42:07.084000	0.0373883
1340	14:42:08.102000	0.0356343
1341	14:42:09.120000	0.0387715
1342	14:42:10.138000	0.0394993
1343	14:42:11.156000	0.0430514
1344	14:42:12.174000	0.0428989
1345	14:42:13.192000	0.042696
1346	14:42:14.210000	0.0391969
1347	14:42:15.228000	0.0390915
1348	14:42:16.246000	0.0400217
1349	14:42:17.264000	0.0365033
1350	14:42:18.282000	0.0306019
1351	14:42:19.300000	0.0346938
1352	14:42:20.318000	0.0290463
1353	14:42:21.336000	0.0209519
1354	14:42:22.354000	0.0266517
1355	14:42:23.372000	0.0188111
1356	14:42:24.390000	0.0183914
1357	14:42:25.408000	0.00884158
1358	14:42:26.426000	0.0156769
1359	14:42:27.444000	0.0119494
1360	14:42:28.462000	0.00829536
1361	14:42:29.480000	0.0114374
1362	14:42:30.498000	0.0123187
1363	14:42:31.516000	0.0100354
1364	14:42:32.534000	0.00740924
1365	14:42:33.552000	0.00761268
1366	14:42:34.570000	0.0127996
1367	14:42:35.588000	0.0159519
1368	14:42:36.606000	0.0153292
1369	14:42:37.624000	0.0238411
1370	14:42:38.642000	0.0227164
1371	14:42:39.660000	0.0260703
1372	14:42:40.678000	0.032683
1373	14:42:41.696000	0.0302827
1374	14:42:42.714000	0.0313498
1375	14:42:43.732000	0.0365356
1376	14:42:44.750000	0.0383744
1377	14:42:45.768000	0.0386038
1378	14:42:46.786000	0.0424365
1379	14:42:47.804000	0.0420845
1380	14:42:48.822000	0.0430128
1381	14:42:49.840000	0.0460591
1382	14:42:50.858000	0.0473766
1383	14:42:51.876000	0.0506283
1384	14:42:52.894000	0.0502219
1385	14:42:53.912000	0.0493695
1386	14:42:54.930000	0.0568078
1387	14:42:55.948000	0.0558943
1388	14:42:56.966000	0.0590302
1389	14:42:57.984000	0.0517655
1390	14:42:59.002000	0.0553552
1391	14:43:00.020000	0.0594929
1392	14:43:01.038000	0.0578688
1393	14:43:02.056000	0.0588059
1394	14:43:03.074000	0.0586043
1395	14:43:04.092000	0.0581196
1396	14:43:05.110000	0.0568977
1397	14:43:06.128000	0.0570481
1398	14:43:07.146000	0.0562615
1399	14:43:08.164000	0.0606148
1400	14:43:09.182000	0.0564573
1401	14:43:10.200000	0.058141
1402	14:43:11.218000	0.0606046
1403	14:43:12.236000	0.0591385
1404	14:43:13.254000	0.0568378
1405	14:43:14.272000	0.0575383
1406	14:43:15.290000	0.0588485
1407	14:43:16.308000	0.0582405
1408	14:43:17.326000	0.0573325
1409	14:43:18.344000	0.0575609
1410	14:43:19.362000	0.0598059
1411	14:43:20.380000	0.0571403
1412	14:43:21.398000	0.0642958
1413	14:43:22.416000	0.061101
1414	14:43:23.434000	0.0586126
1415	14:43:24.452000	0.0606758
1416	14:43:25.470000	0.056591
1417	14:43:26.488000	0.0575835
1418	14:43:27.506000	0.0633802
1419	14:43:28.524000	0.0562151
1420	14:43:29.542000	0.055266
1421	14:43:30.560000	0.060801
1422	14:43:31.578000	0.0537211
1423	14:43:32.596000	0.0568886
1424	14:43:33.614000	0.0484
1425	14:43:34.632000	0.0468595
1426	14:43:35.650000	0.0479197
1427	14:43:36.668000	0.0426455
1428	14:43:37.686000	0.0330392
1429	14:43:38.704000	0.0281155
1430	14:43:39.722000	0.0246196
1431	14:43:40.740000	0.0173664
1432	14:43:41.758000	0.0128923
1433	14:43:42.776000	0.0110424
1434	14:43:43.794000	0.00773858
1435	14:43:44.812000	0.00171848
1436	14:43:45.830000	0.00169333
1437	14:43:46.848000	0.00117605
1438	14:43:47.866000	0.00297474
1439	14:43:48.884000	-0.000363988
1440	14:43:49.902000	0.00102302
1441	14:43:50.920000	0.000318759
1442	14:43:51.938000	-0.00165051
1443	14:43:52.956000	-0.00298304
1444	14:43:53.974000	7.19939e-05
1445	14:43:54.992000	-0.00253168
1446	14:43:56.010000	-0.000660183
1447	14:43:57.028000	0.000740719
1448	14:43:58.046000	0.00518222
1449	14:43:59.064000	0.00128208
1450	14:44:00.082000	0.00529176
1451	14:44:01.100000	0.00488696
1452	14:44:02.118000	0.0057804
1453	14:44:03.136000	0.0106776
1454	14:44:04.154000	0.00675914
1455	14:44:05.172000	0.010165
1456	14:44:06.190000	0.00863523
1457	14:44:07.208000	0.0111888
1458	14:44:08.226000	0.00925643
1459	14:44:09.244000	0.0106903
1460	14:44:10.262000	0.0106886
1461	14:44:11.280000	0.00905719
1462	14:44:12.298000	0.0103258
1463	14:44:13.316000	0.00829118
1464	14:44:14.334000	0.00729765
1465	14:44:15.352000	0.00577564
1466	14:44:16.370000	0.00291662
1467	14:44:17.388000	0.000848297
1468	14:44:18.406000	-0.00213475
1469	14:44:19.424000	0.000616996
1470	14:44:20.442000	0.000335039
1471	14:44:21.460000	-0.00309245
1472	14:44:22.478000	-0.0033626
1473	14:44:23.496000	-0.000274214
1474	14:44:24.514000	-0.00366299
1475	14:44:25.532000	-0.00161131
1476	14:44:26.550000	0.00200648
1477	14:44:27.568000	0.0014316
1478	14:44:28.586000	-0.000149265
1479	14:44:29.604000	0.00229573
1480	14:44:30.622000	-0.000509865
1481	14:44:31.640000	0.00336373
1482	14:44:32.658000	0.0027101
1483	14:44:33.676000	0.00241102
1484	14:44:34.694000	0.000526955
1485	14:44:35.712000	0.000244645
1486	14:44:36.730000	-0.00183139
1487	14:44:37.748000	-0.00164561
1488	14:44:38.766000	-0.00131239
1489	14:44:39.784000	-0.00335143
1490	14:44:40.802000	-0.00121504
1491	14:44:41.820000	-0.000496609
1492	14:44:42.838000	0.00616475
1493	14:44:43.856000	0.0129252
1494	14:44:44.874000	0.0117425
1495	14:44:45.892000	0.017613
1496	14:44:46.910000	0.0243722
1497	14:44:47.928000	0.0254444
1498	14:44:48.946000	0.0250138
1499	14:44:49.964000	0.0280269
1500	14:44:50.982000	0.0292003
1501	14:44:52	0.0323625
1502	14:44:53.018000	0.0373812
1503	14:44:54.036000	0.038882
1504	14:44:55.054000	0.0390827
1505	14:44:56.072000	0.0444826
1506	14:44:57.090000	0.0428504
1507	14:44:58.108000	0.0446247
1508	14:44:59.126000	0.0486993
1509	14:45:00.144000	0.0454876
1510	14:45:01.162000	0.0522943
1511	14:45:02.180000	0.0523123
1512	14:45:03.198000	0.0501618
1513	14:45:04.216000	0.0521346
1514	14:45:05.234000	0.0464456
1515	14:45:06.252000	0.0578079
1516	14:45:07.270000	0.052069
1517	14:45:08.288000	0.0574806
1518	14:45:09.306000	0.0535922
1519	14:45:10.324000	0.0578227
1520	14:45:11.342000	0.0541528
1521	14:45:12.360000	0.0557252
1522	14:45:13.378000	0.055434
1523	14:45:14.396000	0.0578782
1524	14:45:15.414000	0.0560022
1525	14:45:16.432000	0.0589882
1526	14:45:17.450000	0.0590859
1527	14:45:18.468000	0.0582794
1528	14:45:19.486000	0.0530171
1529	14:45:20.504000	0.0575301
1530	14:45:21.522000	0.061026
1531	14:45:22.540000	0.0592777
1532	14:45:23.558000	0.0563166
1533	14:45:24.576000	0.0632588
1534	14:45:25.594000	0.0612955
1535	14:45:26.612000	0.056425
1536	14:45:27.630000	0.0603904
1537	14:45:28.648000	0.0588186
1538	14:45:29.666000	0.0584856
1539	14:45:30.684000	0.0625983
1540	14:45:31.702000	0.0633349
1541	14:45:32.720000	0.06003
1542	14:45:33.738000	0.058883
1543	14:45:34.756000	0.0557406
1544	14:45:35.774000	0.0589518
1545	14:45:36.792000	0.0553855
1546	14:45:37.810000	0.0562919
1547	14:45:38.828000	0.0576429
1548	14:45:39.846000	0.0598814
1549	14:45:40.864000	0.0531265
1550	14:45:41.882000	0.0522395
1551	14:45:42.900000	0.054717
1552	14:45:43.918000	0.0464848
1553	14:45:44.936000	0.0460232
1554	14:45:45.954000	0.038894
1555	14:45:46.972000	0.0299696
1556	14:45:47.990000	0.0205353
1557	14:45:49.008000	0.0167377
1558	14:45:50.026000	0.0119395
1559	14:45:51.044000	0.00664835
1560	14:45:52.062000	0.00617805
1561	14:45:53.080000	0.00395499
1562	14:45:54.098000	0.00333377
1563	14:45:55.116000	-0.000719851
1564	14:45:56.134000	-0.00437079
1565	14:45:57.152000	-0.00114391
1566	14:45:58.170000	-0.00534204
1567	14:45:59.188000	-0.00583736
1568	14:46:00.206000	-0.00681503
1569	14:46:01.224000	-0.00889187
1570	14:46:02.242000	-0.0109289
1571	14:46:03.260000	-0.00769982
1572	14:46:04.278000	-0.00717222
1573	14:46:05.296000	-0.00902304
1574	14:46:06.314000	-0.00686633
1575	14:46:07.332000	-0.00521969
1576	14:46:08.350000	-0.00809296
1577	14:46:09.368000	-0.00489099
1578	14:46:10.386000	-0.00577634
1579	14:46:11.404000	-0.000785963
1580	14:46:12.422000	-0.00313788
1581	14:46:13.440000	0.000156502
1582	14:46:14.458000	-0.00165236
1583	14:46:15.476000	0.00445783
1584	14:46:16.494000	0.00332684
1585	14:46:17.512000	0.000846555
1586	14:46:18.530000	0.000212612
1587	14:46:19.548000	0.000480353
1588	14:46:20.566000	0.00335537
1589	14:46:21.584000	0.00251413
1590	14:46:22.602000	0.00356668
1591	14:46:23.620000	0.00259673
1592	14:46:24.638000	0.00340299
1593	14:46:25.656000	0.00548833
1594	14:46:26.674000	0.00811501
1595	14:46:27.692000	0.00808996
1596	14:46:28.710000	0.00655636
1597	14:46:29.728000	0.0115946
1598	14:46:30.746000	0.0128469
1599	14:46:31.764000	0.0153846
1600	14:46:32.782000	0.0172834
1601	14:46:33.800000	0.0183142
1602	14:46:34.818000	0.0216587
1603	14:46:35.836000	0.0253439
1604	14:46:36.854000	0.0282457
1605	14:46:37.872000	0.0295154
1606	14:46:38.890000	0.0305369
1607	14:46:39.908000	0.0339072
1608	14:46:40.926000	0.0362052
1609	14:46:41.944000	0.0379412
1610	14:46:42.962000	0.0378301
1611	14:46:43.980000	0.0383872
1612	14:46:44.998000	0.0365512
1613	14:46:46.016000	0.0391345
1614	14:46:47.034000	0.0393599
1615	14:46:48.052000	0.0419206
1616	14:46:49.070000	0.0390339
1617	14:46:50.088000	0.037868
1618	14:46:51.106000	0.024143
1619	14:46:52.124000	0.0237387
1620	14:46:53.142000	0.0159694
1621	14:46:54.160000	0.0142253
1622	14:46:55.178000	0.0075925
1623	14:46:56.196000	0.00832105
1624	14:46:57.214000	0.00211637
1625	14:46:58.232000	0.00506805
1626	14:46:59.250000	-9.92638e-05
1627	14:47:00.268000	-0.00350236
1628	14:47:01.286000	-0.00460843
1629	14:47:02.304000	-0.00265846
1630	14:47:03.322000	-0.00203662
1631	14:47:04.340000	-0.00485092
1632	14:47:05.358000	-0.00630548
1633	14:47:06.376000	-0.00608282
1634	14:47:07.394000	-0.00571731
1635	14:47:08.412000	-0.00724616
1636	14:47:09.430000	-0.00793259
1637	14:47:10.448000	-0.00819587
1638	14:47:11.466000	-0.00574933
1639	14:47:12.484000	-0.00481152
1640	14:47:13.502000	-0.0050585
1641	14:47:14.520000	-0.00965947
1642	14:47:15.538000	-0.00784494
1643	14:47:16.556000	-0.00771617
1644	14:47:17.574000	-0.00564505
1645	14:47:18.592000	-0.00581074
1646	14:47:19.610000	-0.00670637
1647	14:47:20.628000	-0.00397814
1648	14:47:21.646000	-0.00356513
1649	14:47:22.664000	-0.00919439
1650	14:47:23.682000	-0.00895359
1651	14:47:24.700000	-0.00491478
1652	14:47:25.718000	-0.00464814
1653	14:47:26.736000	-0.00283983
1654	14:47:27.754000	-0.00238649
1655	14:47:28.772000	-0.0033168
1656	14:47:29.790000	0.00533199
1657	14:47:30.808000	0.0157417
1658	14:47:31.826000	0.0191227
1659	14:47:32.844000	0.0244251
1660	14:47:33.862000	0.0267677
1661	14:47:34.880000	0.0292925
1662	14:47:35.898000	0.0287739
1663	14:47:36.916000	0.0320315
1664	14:47:37.934000	0.0317908
1665	14:47:38.952000	0.0377502
1666	14:47:39.970000	0.0406505
1667	14:47:40.988000	0.0414989
1668	14:47:42.006000	0.0404993
1669	14:47:43.024000	0.0467645
1670	14:47:44.042000	0.0441983
1671	14:47:45.060000	0.0482781
1672	14:47:46.078000	0.0501445
1673	14:47:47.096000	0.0499165
1674	14:47:48.114000	0.0437353
1675	14:47:49.132000	0.052776
1676	14:47:50.150000	0.0520974
1677	14:47:51.168000	0.0495411
1678	14:47:52.186000	0.0550361
1679	14:47:53.204000	0.0534553
1680	14:47:54.222000	0.0525054
1681	14:47:55.240000	0.0579776
1682	14:47:56.258000	0.0525944
1683	14:47:57.276000	0.0590765
1684	14:47:58.294000	0.0589321
1685	14:47:59.312000	0.0565438
1686	14:48:00.330000	0.0534133
1687	14:48:01.348000	0.0580553
1688	14:48:02.366000	0.0574355
1689	14:48:03.384000	0.0556536
1690	14:48:04.402000	0.0484087
1691	14:48:05.420000	0.0585055
1692	14:48:06.438000	0.0581754
1693	14:48:07.456000	0.0571391
1694	14:48:08.474000	0.0551084
1695	14:48:09.492000	0.0575466
1696	14:48:10.510000	0.0574578
1697	14:48:11.528000	0.0545885
1698	14:48:12.546000	0.0524534
1699	14:48:13.564000	0.0600022
1700	14:48:14.582000	0.0566
1701	14:48:15.600000	0.0545438
1702	14:48:16.618000	0.0472721
1703	14:48:17.636000	0.0483537
1704	14:48:18.654000	0.050364
1705	14:48:19.672000	0.0349119
1706	14:48:20.690000	0.0305012
1707	14:48:21.708000	0.0204948
1708	14:48:22.726000	0.0150918
1709	14:48:23.744000	0.00860406
1710	14:48:24.762000	0.0063182
1711	14:48:25.780000	0.00617679
1712	14:48:26.798000	-0.000899049
1713	14:48:27.816000	-0.00377916
1714	14:48:28.834000	-0.00459729
1715	14:48:29.852000	-0.00843763
1716	14:48:30.870000	-0.00840492
1717	14:48:31.888000	-0.00721894
1718	14:48:32.906000	-0.00922197
1719	14:48:33.924000	-0.0126534
1720	14:48:34.942000	-0.0116668
1721	14:48:35.960000	-0.014635
1722	14:48:36.978000	-0.0153749
1723	14:48:37.996000	-0.014412
1724	14:48:39.014000	-0.0154239
1725	14:48:40.032000	-0.0159429
1726	14:48:41.050000	-0.0144058
1727	14:48:42.068000	-0.0132699
1728	14:48:43.086000	-0.0129982
1729	14:48:44.104000	-0.0111082
1730	14:48:45.122000	-0.00836979
1731	14:48:46.140000	-0.00869352
1732	14:48:47.158000	-0.00638719
1733	14:48:48.176000	-0.0100412
1734	14:48:49.194000	-0.00747594
1735	14:48:50.212000	-0.00165604
1736	14:48:51.230000	-0.00185628
1737	14:48:52.248000	0.00223474
1738	14:48:53.266000	0.00327392
1739	14:48:54.284000	0.0108113
1740	14:48:55.302000	0.0132569
1741	14:48:56.320000	0.0150572
1742	14:48:57.338000	0.019961
1743	14:48:58.356000	0.0226164
1744	14:48:59.374000	0.0288765
1745	14:49:00.392000	0.0258264
1746	14:49:01.410000	0.0336491
1747	14:49:02.428000	0.0304487
1748	14:49:03.446000	0.0379497
1749	14:49:04.464000	0.0360936
1750	14:49:05.482000	0.0406452
1751	14:49:06.500000	0.0354373
1752	14:49:07.518000	0.0367892
1753	14:49:08.536000	0.0384331
1754	14:49:09.554000	0.0410482
1755	14:49:10.572000	0.0421904
1756	14:49:11.590000	0.0372748
1757	14:49:12.608000	0.0400397
1758	14:49:13.626000	0.0411042
1759	14:49:14.644000	0.0376603
1760	14:49:15.662000	0.0487525
1761	14:49:16.680000	0.0463132
1762	14:49:17.698000	0.049485
1763	14:49:18.716000	0.0414538
1764	14:49:19.734000	0.0420642
1765	14:49:20.752000	0.0511578
1766	14:49:21.770000	0.0469892
1767	14:49:22.788000	0.0461183
1768	14:49:23.806000	0.0503305
1769	14:49:24.824000	0.0469525
1770	14:49:25.842000	0.0483144
1771	14:49:26.860000	0.0541635
1772	14:49:27.878000	0.0479328
1773	14:49:28.896000	0.0454149
1774	14:49:29.914000	0.0484036
1775	14:49:30.932000	0.0444966
1776	14:49:31.950000	0.0495047
1777	14:49:32.968000	0.0443793
1778	14:49:33.986000	0.0416165
1779	14:49:35.004000	0.0464846
1780	14:49:36.022000	0.0367472
1781	14:49:37.040000	0.0263
1782	14:49:38.058000	0.016494
1783	14:49:39.076000	0.0107821
1784	14:49:40.094000	0.0078889
1785	14:49:41.112000	0.00115822
1786	14:49:42.130000	-0.00609736
1787	14:49:43.148000	-0.00638858
1788	14:49:44.166000	-0.00879107
1789	14:49:45.184000	-0.00817542
1790	14:49:46.202000	-0.014526
1791	14:49:47.220000	-0.0117174
1792	14:49:48.238000	-0.0175607
1793	14:49:49.256000	-0.0178707
1794	14:49:50.274000	-0.0188967
1795	14:49:51.292000	-0.019274
1796	14:49:52.310000	-0.0191757
1797	14:49:53.328000	-0.0159817
1798	14:49:54.346000	-0.0214783
1799	14:49:55.364000	-0.0222476
1800	14:49:56.382000	-0.017383
1801	14:49:57.400000	-0.0216006
1802	14:49:58.418000	-0.0230562
1803	14:49:59.436000	-0.0209584
1804	14:50:00.454000	-0.0240577
1805	14:50:01.472000	-0.0194287
1806	14:50:02.490000	-0.0201539
1807	14:50:03.508000	-0.0199202
1808	14:50:04.526000	-0.0219249
1809	14:50:05.544000	-0.0199618
1810	14:50:06.562000	-0.0226461
1811	14:50:07.580000	-0.0221736
1812	14:50:08.598000	-0.0174176
1813	14:50:09.616000	-0.0220434
1814	14:50:10.634000	-0.0225571
1815	14:50:11.652000	-0.0240088
1816	14:50:12.670000	-0.0219451
1817	14:50:13.688000	-0.0226739
1818	14:50:14.706000	-0.0233898
1819	14:50:15.724000	-0.0236903
1820	14:50:16.742000	-0.0217994
1821	14:50:17.760000	-0.0220161
1822	14:50:18.778000	-0.0226866
1823	14:50:19.796000	-0.022708
1824	14:50:20.814000	-0.0240531
1825	14:50:21.832000	-0.0240309
1826	14:50:22.850000	-0.0235606
1827	14:50:23.868000	-0.0220358
1828	14:50:24.886000	-0.0230062
1829	14:50:25.904000	-0.0236064
1830	14:50:26.922000	-0.0172927
1831	14:50:27.940000	-0.00347361
1832	14:50:28.958000	-5.24876e-05
1833	14:50:29.976000	0.00736005
1834	14:50:30.994000	0.0107823
1835	14:50:32.012000	0.0141143
1836	14:50:33.030000	0.013801
1837	14:50:34.048000	0.0196779
1838	14:50:35.066000	0.0245116
1839	14:50:36.084000	0.0245324
1840	14:50:37.102000	0.0255193
1841	14:50:38.120000	0.0324631
1842	14:50:39.138000	0.0345728
1843	14:50:40.156000	0.0351591
1844	14:50:41.174000	0.0409041
1845	14:50:42.192000	0.035266
1846	14:50:43.210000	0.0363402
1847	14:50:44.228000	0.0408299
1848	14:50:45.246000	0.0393935
1849	14:50:46.264000	0.0434468
1850	14:50:47.282000	0.0421153
1851	14:50:48.300000	0.0434179
1852	14:50:49.318000	0.0445516
1853	14:50:50.336000	0.0452489
1854	14:50:51.354000	0.0480908
1855	14:50:52.372000	0.0442997
1856	14:50:53.390000	0.0448401
1857	14:50:54.408000	0.0503582
1858	14:50:55.426000	0.0477433
1859	14:50:56.444000	0.0442022
1860	14:50:57.462000	0.0446478
1861	14:50:58.480000	0.0524708
1862	14:50:59.498000	0.0529149
1863	14:51:00.516000	0.0521013
1864	14:51:01.534000	0.0481171
1865	14:51:02.552000	0.0477596
1866	14:51:03.570000	0.050023
1867	14:51:04.588000	0.049381
1868	14:51:05.606000	0.0524684
1869	14:51:06.624000	0.055245
1870	14:51:07.642000	0.058258
1871	14:51:08.660000	0.0516755
1872	14:51:09.678000	0.0540186
1873	14:51:10.696000	0.0492664
1874	14:51:11.714000	0.0542567
1875	14:51:12.732000	0.0546105
1876	14:51:13.750000	0.0526117
1877	14:51:14.768000	0.0499357
1878	14:51:15.786000	0.0533729
1879	14:51:16.804000	0.052519
1880	14:51:17.822000	0.0474963
1881	14:51:18.840000	0.0502729
1882	14:51:19.858000	0.0526229
1883	14:51:20.876000	0.0441836
1884	14:51:21.894000	0.0358974
1885	14:51:22.912000	0.0228795
1886	14:51:23.930000	0.0129132
1887	14:51:24.948000	0.0133155
1888	14:51:25.966000	0.00849475
1889	14:51:26.984000	-0.000265698
1890	14:51:28.002000	0.00234825
1891	14:51:29.020000	-0.00562047
1892	14:51:30.038000	-0.00781163
1893	14:51:31.056000	-0.0121253
1894	14:51:32.074000	-0.0121752
1895	14:51:33.092000	-0.0125918
1896	14:51:34.110000	-0.0163857
1897	14:51:35.128000	-0.0146152
1898	14:51:36.146000	-0.0167851
1899	14:51:37.164000	-0.0183502
1900	14:51:38.182000	-0.0187361
1901	14:51:39.200000	-0.0194293
1902	14:51:40.218000	-0.0211839
1903	14:51:41.236000	-0.0170321
1904	14:51:42.254000	-0.0209711
1905	14:51:43.272000	-0.0182153
1906	14:51:44.290000	-0.022483
1907	14:51:45.308000	-0.025904
1908	14:51:46.326000	-0.0235701
1909	14:51:47.344000	-0.0220636
1910	14:51:48.362000	-0.0205102
1911	14:51:49.380000	-0.027425
1912	14:51:50.398000	-0.0227164
1913	14:51:51.416000	-0.0261484
1914	14:51:52.434000	-0.0269223
1915	14:51:53.452000	-0.0258242
1916	14:51:54.470000	-0.0246326
1917	14:51:55.488000	-0.0217066
1918	14:51:56.506000	-0.0220498
1919	14:51:57.524000	-0.0216991
1920	14:51:58.542000	-0.0222099
1921	14:51:59.560000	-0.026086
1922	14:52:00.578000	-0.023084
1923	14:52:01.596000	-0.0267751
1924	14:52:02.614000	-0.0282469
1925	14:52:03.632000	-0.0264937
1926	14:52:04.650000	-0.0225586
1927	14:52:05.668000	-0.0224279
1928	14:52:06.686000	-0.0199796
1929	14:52:07.704000	-0.0211036
1930	14:52:08.722000	-0.0246741
1931	14:52:09.740000	-0.0266892
1932	14:52:10.758000	-0.0251066
1933	14:52:11.776000	-0.0232476
1934	14:52:12.794000	-0.0144839
1935	14:52:13.812000	-0.00265216
1936	14:52:14.830000	0.00228894
1937	14:52:15.848000	0.0110987
1938	14:52:16.866000	0.0106038
1939	14:52:17.884000	0.0165087
1940	14:52:18.902000	0.017508
1941	14:52:19.920000	0.0192196
1942	14:52:20.938000	0.0221903
1943	14:52:21.956000	0.0256489
1944	14:52:22.974000	0.0285334
1945	14:52:23.992000	0.027934
1946	14:52:25.010000	0.0327059
1947	14:52:26.028000	0.0318307
1948	14:52:27.046000	0.0411082
1949	14:52:28.064000	0.0350077
1950	14:52:29.082000	0.0381264
1951	14:52:30.100000	0.0361274
1952	14:52:31.118000	0.0393637
1953	14:52:32.136000	0.0436337
1954	14:52:33.154000	0.0448374
1955	14:52:34.172000	0.0419274
1956	14:52:35.190000	0.0407283
1957	14:52:36.208000	0.0468882
1958	14:52:37.226000	0.0450057
1959	14:52:38.244000	0.0427032
1960	14:52:39.262000	0.0484435
1961	14:52:40.280000	0.0455281
1962	14:52:41.298000	0.0437688
1963	14:52:42.316000	0.048686
1964	14:52:43.334000	0.0491578
1965	14:52:44.352000	0.0478953
1966	14:52:45.370000	0.0475861
1967	14:52:46.388000	0.0458425
1968	14:52:47.406000	0.0462415
1969	14:52:48.424000	0.0447271
1970	14:52:49.442000	0.051819
1971	14:52:50.460000	0.0483166
1972	14:52:51.478000	0.0505855
1973	14:52:52.496000	0.0471747
1974	14:52:53.514000	0.0492562
1975	14:52:54.532000	0.051074
1976	14:52:55.550000	0.0482882
1977	14:52:56.568000	0.0531145
1978	14:52:57.586000	0.0493344
1979	14:52:58.604000	0.0513766
1980	14:52:59.622000	0.0501726
1981	14:53:00.640000	0.0526836
1982	14:53:01.658000	0.0500774
1983	14:53:02.676000	0.051877
1984	14:53:03.694000	0.0502308
1985	14:53:04.712000	0.0474294
1986	14:53:05.730000	0.0454305
1987	14:53:06.748000	0.0374075
1988	14:53:07.766000	0.0309464
1989	14:53:08.784000	0.0254599
1990	14:53:09.802000	0.0179025
1991	14:53:10.820000	0.0120069
1992	14:53:11.838000	0.0104201
1993	14:53:12.856000	-0.000219322
1994	14:53:13.874000	-7.90178e-05
1995	14:53:14.892000	-0.00504942
1996	14:53:15.910000	-0.0065185
1997	14:53:16.928000	-0.011361
1998	14:53:17.946000	-0.012113
1999	14:53:18.964000	-0.0119825
[truncated: 2,405 more rows]
[truncated: 1 more columns]
