# Supplementary material for: Spreading depression as an innate antiseizure mechanism
Source: Nat Commun. 2021 Apr 13;12:2206. doi: 10.1038/s41467-021-22464-x (PMC8044138; doi:10.1038/s41467-021-22464-x)
Supplement: Supplementary file 7 — Source Data [file 41467_2021_22464_MOESM7_ESM.zip › Source Data Excel 20210303/Figures/Figure 5/Fig. 5 Panel D.xlsx]

## Sheet: 4AP
Frequency	a	b	c
0	0.001425	0.031063	0.001458
0.976563	0.007292	0.153787	0.007439
1.95313	0.003532	0.06875	0.00295
2.92969	0.001373	0.017477	0.000681
3.90625	0.000813	0.007533	0.000353
4.88281	0.000709	0.004419	0.000282
5.85938	0.000596	0.002645	0.000219
6.83594	0.000429	0.002118	0.000176
7.8125	0.000322	0.001679	0.000146
8.78906	0.000277	0.001501	0.000125
9.76563	0.000246	0.001223	0.000135
10.7422	0.000199	0.000996	9.27e-05
11.7188	0.000173	0.000879	6.44e-05

## Sheet: BIC
Frequency	a	b	c
0	0.000441	0.002031	0.0004
0.976563	0.002543	0.011119	0.002145
1.95313	0.002219	0.008225	0.001199
2.92969	0.001678	0.006458	0.000895
3.90625	0.001255	0.005534	0.001427
4.88281	0.000926	0.005058	0.001208
5.85938	0.000727	0.004422	0.000354
6.83594	0.000609	0.004244	0.000187
7.8125	0.000454	0.00382	0.000145
8.78906	0.00034	0.0033	0.000126
9.76563	0.000264	0.00283	0.000105
10.7422	0.000208	0.00243	7.7e-05
11.7188	0.000181	0.00211	6.65e-05

## Sheet: PG
Freq	a	b	c
0	0.000667	0.006331	0.000803
0.976563	0.00369	0.032617	0.004492
1.95313	0.003341	0.020942	0.003491
2.92969	0.002035	0.012101	0.001797
3.90625	0.001252	0.009544	0.001212
4.88281	0.000779	0.008405	0.000825
5.85938	0.000514	0.00735	0.000605
6.83594	0.000367	0.00631	0.00046
7.8125	0.000296	0.00545	0.000359
8.78906	0.000238	0.00481	0.000294
9.76563	0.000208	0.00414	0.000245
10.7422	0.000163	0.00356	0.000196
11.7188	0.000132	0.00302	0.00016
