# Supplementary material for: Spreading depression as an innate antiseizure mechanism
Source: Nat Commun. 2021 Apr 13;12:2206. doi: 10.1038/s41467-021-22464-x (PMC8044138; doi:10.1038/s41467-021-22464-x)
Supplement: Supplementary file 7 — Source Data [file 41467_2021_22464_MOESM7_ESM.zip › Source Data Excel 20210303/Figures/Figure 5/Fig. 5 Panel E.xlsx]

## Sheet: 4AP iSD raw power
	Time (min)	0-4 Hz																								4-8 Hz
Baseline	-2.5	0.00202	0.00232	0.00298	0.0024	0.00369	0.0028	0.00167	0.0016	0.00163	0.00367	0.00199	0.00284	0.00223	0.00959	0.021	0.00215	0.000749435	0.000976	0.001068	0.000949	0.00496	0.000675	0.000397	0.00113	0.000537	0.000749	0.000559	0.00114	0.00173	0.000444	0.000279	0.000806	0.00046	0.000876	0.000289	0.00122	0.00101	0.000513	0.00177	0.000875	0.000252645	0.000253	0.000517	0.00011	0.0028	0.000228	0.000167	0.000411
Pre-SD	2.5	0.0207	0.00372	0.00925	0.0172	0.0268	0.00516	0.00877	0.0232	0.00496	0.0146	0.0103	0.00713	0.00462	0.00865	0.0253	0.0206	0.01609	0.006078	0.007066	0.00419	0.02	0.00313	0.00164	0.00253	0.000421	0.000873	0.00119	0.00147	0.00251	0.000635	0.00171	0.000931	0.0004	0.000631	0.000487	0.000722	0.000329	0.00228	0.00148	0.00094	0.001677	0.000772	0.000489	0.000201	0.00245	0.00086	0.000373	0.000579
Post-SD 0-5	7.5	0.000746	0.000375	0.00444	0.00157	0.00212	0.00188	0.00237	0.00198	0.00266	0.00108	0.00173	0.00875	0.00197	0.0049	0.0103	0.0157	0.003576	0.002484	0.002101	0.00173	0.000139	0.000811	0.00045	0.000434	0.000123	0.000119	0.000522	0.000182	0.000122	0.000327	0.000163	0.000132	0.000288	0.00023	0.000286	0.000742	0.000132	0.000912	0.00107	0.000413	0.000362	0.000772	0.000346	9.54e-05	4.09e-05	9.92e-05	9.48e-05	0.000102
Post-SD 5-10	12.5	0.00486	0.00123	0.00526	0.00862	0.0178	0.00222	0.00492	0.0174	0.0038	0.00373		0.00496	0.00368	0.00341	0.00775	0.00677	0.006543	0.003453	0.015644	0.00292	0.000305	0.00172	0.000571	0.00081	0.000131	0.00029	0.000452	0.000495	0.000536	0.00042	0.000343	0.000335	0.000237	0.000232		0.000438	0.0002	0.000685	0.001	0.00045	0.000767	0.000186	0.000648	0.000124	5.68e-05	0.000205	0.000179	0.000183
Post-SD 10-15	17.5	0.0056	0.00167	0.00576	0.00907	0.0163	0.00224		0.0222	0.00294	0.00511		0.0072	0.00222	0.0034	0.00529	0.00624	0.006344	0.002724	0.018323	0.00332	0.000308	0.00153	0.000605	0.000829	0.000191	0.000474	0.000534	0.000533	0.000637	0.000528		0.000324	0.000231	0.000258		0.00037	0.00021	0.00071	0.00101	0.000382	0.00089	0.000237	0.000771	0.000102	5.05e-05	0.000242	0.000241	0.00021
Post-SD 15-20	22.5	0.00374	0.00176	0.00486	0.00935	0.0131	0.0022		0.0212	0.00223	0.00526		0.00873	0.00138	0.00379	0.00955	0.00381	0.00606	0.002216	0.025552	0.0028	0.000373	0.00199	0.000546	0.000832	0.000213	0.000717	0.000542	0.000651	0.00143	0.000485		0.000365	0.000224	0.00041		0.000332	0.000215	0.000811	0.00224	0.000524	0.000973	0.000186	0.000591	0.000107	5.77e-05	0.000292	0.000213	0.00028
Post-SD 20-25	27.5	0.00271	0.00186	0.00397	0.00772	0.00843	0.00235		0.0211	0.00203	0.00572			0.00176	0.00363	0.0114	0.0029	0.005064	0.002248	0.027996	0.00248	0.000503	0.00179	0.0007	0.000835	0.000208	0.000768	0.000359	0.000676	0.000627	0.000459		0.000385	0.000265	0.000386			0.000284	0.000903	0.00149	0.000418	0.001481	0.000237	0.000586	0.000125	0.00012	0.000278	0.000285	0.000229
Post-SD 25-30	32.5	0.00183	0.00183	0.00451	0.00826	0.00822	0.00219		0.0183	0.00182	0.00547			0.00158	0.00231	0.0192	0.00208	0.005291	0.00279	0.019643	0.00186	0.000472	0.00169	0.000775	0.00105	0.000235	0.000774	0.000301	0.000931	0.000778	0.00035		0.000443	0.000285	0.000399			0.000405	0.000995	0.00178	0.000551	0.001637	0.000218	0.001015	0.000101	6.54e-05	0.000272	0.000361	0.000269
[truncated: 24 more columns]

## Sheet: 4AP iSD % power
	Time (min)	0-4 Hz																								4-8 Hz
Baseline	-2.5	10	62	32	14	14	54	19	7	33	25	45	91	48	111	83	10	5	16	15	23	25	22	24	45	128	86	47	77	69	70	16	87	115	139	55	125	308	22	120	93	15	33	106	55	115	27	45	71
Pre-SD	2.5	100	100	100	100	100	100	100	100	100	100	100	100	100	100	100	100	100	100	100	100	100	100	100	100	100	100	100	100	100	100	100	100	100	100	100	100	100	100	100	100	100	100	100	100	100	100	100	100
Post-SD 0-5	7.5	4	10	48	9	8	36	27	9	54	7	17	123	43	57	41	76	22	41	30	41	1	26	27	17	29	14	44	12	5	51	10	14	72	36	59	103	40	40	73	44	22	100	71	47	2	12	25	18
Post-SD 5-10	12.5	23	33	57	50	67	43	56	75	77	26		70	80	39	31	33	41	57	221	70	2	55	35	32	31	33	38	34	21	66	20	36	59	37		61	61	30	68	48	46	24	133	62	2	24	48	32
Post-SD 10-15	17.5	27	45	62	53	61	43		96	59	35		101	48	39	21	30	39	45	259	79	2	49	37	33	45	54	45	36	25	83		35	58	41		51	64	31	68	41	53	31	158	51	2	28	65	36
Post-SD 15-20	22.5	18	47	53	54	49	43		91	45	36		122	30	44	38	18	38	36	362	67	2	63	33	33	51	82	46	44	57	76		39	56	65		46	65	36	151	56	58	24	121	53	2	34	57	48
Post-SD 20-25	27.5	13	50	43	45	31	46		91	41	39			38	42	45	14	31	37	396	59	3	57	43	33	49	88	30	46	25	72		41	66	61			87	40	101	44	88	31	120	62	5	32	77	40
Post-SD 25-30	32.5	9	49	49	48	31	42		79	37	37			34	27	76	10	33	46	278	44	2	54	47	41	56	89	25	63	31	55		48	71	63			123	44	121	59	98	28	208	50	3	32	97	46
[truncated: 24 more columns]

## Sheet: PG iSD raw power
	Time (min)	0-4 Hz								4-8 Hz								8-12 Hz
Baseline	-2.5	0.000956	0.00202	0.000955	0.00278	0.001	0.000622	0.002	0.00172	0.000256	0.000371	0.000141	0.000306	0.000681	0.000169	0.000241	8.09e-05	0.000138	0.000131	0.000203	7.67e-05	0.000215	7.11e-05	0.000139	2.54e-05
Pre-SD	2.5	0.00845	0.00645	0.0191	0.0216	0.0109	0.0152	0.027	0.0129	0.00601	0.00209	0.00397	0.00847	0.00585	0.00711	0.00805	0.00764	0.00404	0.00149	0.000741	0.00261	0.00366	0.004	0.00537	0.00356
Post-SD 0-5	7.5	0.000694	0.000321	0.00148	0.00064	0.000878	0.00107	0.00236	0.00209	0.000233	3.16e-05	0.000131	0.000224	0.000226	0.000272	0.000304	0.000224	8.52e-05	1.77e-05	5.45e-05	7.63e-05	8.29e-05	0.000151	6.84e-05	7.86e-05
Post-SD 5-10	12.5	0.00274	0.00176	0.00943	0.0129	0.00523	0.0049	0.0337	0.000856	0.00141	0.000522	0.00267	0.00531	0.00217	0.00189	0.006	0.000338	0.00082	0.000242	0.000922	0.00211	0.00134	0.00109	0.00221	0.000128
Post-SD 10-15	17.5	0.00395	0.00331	0.0166	0.0229	0.00457	0.00827	0.042	0.002	0.00182	0.000724	0.00232	0.00897	0.00344	0.00344	0.00767	0.00147	0.000981	0.000316	0.00049	0.00284	0.00216	0.00189	0.00288	0.000639
Post-SD 15-20	22.5	0.00148	0.00103	0.0153	0.0214	0.00358	0.00826	0.0413	0.00232	0.000447	0.000184	0.000951	0.00846	0.00315	0.00353	0.00747	0.00178	0.000155	8.29e-05	0.00017	0.00243	0.00183	0.00175	0.00248	0.000721
Post-SD 20-25	27.5	0.00466	0.000568	0.0142	0.0251	0.00351	0.012	0.0383	0.00222	0.002	9.24e-05	0.000605	0.00931	0.00329	0.00467	0.00724	0.00133	0.000981	4.79e-05	0.000288	0.00237	0.00184	0.00199	0.00238	0.000473
Post-SD 25-30	32.5	0.00443	0.000344	0.0157	0.0293	0.00388	0.0129	0.0272	0.00298	0.00151	9.53e-05	0.000611	0.00918	0.0032	0.00486	0.0048	0.000728	0.000608	3.5e-05	0.000466	0.00192	0.00167	0.00192	0.00135	0.000266

## Sheet: PG iSD % power
	Time (min)	0-4 Hz								4-8 Hz								8-12 Hz
Baseline	-2.5	13	7	4	9	13	5	31	11	1	3	2	12	4	4	18	4	1	3	2	6	3	27	9	3
Pre-SD	2.5	100	100	100	100	100	100	100	100	100	100	100	100	100	100	100	100	100	100	100	100	100	100	100	100
Post-SD 0-5	7.5	16	9	7	8	3	8	5	8	3	4	4	4	3	3	2	4	2	1	4	2	3	7	1	2
Post-SD 5-10	12.5	7	125	32	48	59	49	27	32	4	74	27	37	63	67	25	23	4	41	27	37	81	124	16	20
Post-SD 10-15	17.5	15	155	54	42	106	87	51	47	19	95	48	59	106	59	35	30	18	54	47	59	109	66	21	24
Post-SD 15-20	22.5	18	153	54	33	99	80	16	18	23	93	50	54	100	24	9	7	20	46	44	50	93	23	6	4
Post-SD 20-25	27.5	17	142	79	32	116	75	9	55	17	90	66	56	110	15	4	33	13	44	50	50	91	39	3	24
Post-SD 25-30	32.5	23	101	84	36	135	82	5	52	10	60	68	55	108	15	5	25	7	25	48	46	73	63	2	15

## Sheet: BIC iSD raw power
	Time (min)	0-4 Hz								4-8 Hz								8-12 Hz
Baseline	-2.5	0.000824	0.00197	0.00219	0.000342	0.0014	0.00423	0.00433	0.000827	0.000322	0.000693	0.000797	0.000288	0.00118	0.00135	0.00138	0.000378	0.00011	0.000221	0.000258	0.000143	0.000674	0.00104	0.000427	0.000147
Pre-SD	2.5	0.00214024	0.00484	0.00563	0.00317	0.00632	0.00997	0.0155	0.00232	0.00105554	0.00306126	0.0026	0.00237	0.00564	0.00898	0.00998	0.00124	0.000726	0.00204	0.00171	0.00156	0.00325	0.00585	0.00625	0.000543
Post-SD 0-5	7.5	0.000198646	0.000225	0.000442	0.000193	0.000173	0.000254	0.000199	0.000476	5.05773e-05	7.10379e-05	0.000101	5.86e-05	7.09e-05	5.27e-05	0.000139	0.000106	1.58e-05	2.1e-05	3.68e-05	3.92e-05	4.06e-05	2.47e-05	5.81e-05	4.82e-05
Post-SD 5-10	12.5	0.00117	0.000702	0.0016	0.000133	0.00346	0.000303	0.00517	0.000371	0.000255	0.000311479	0.000505	9.81e-05	0.00369	0.000131	0.0033	0.000144	7.97e-05	6.03e-05	0.000218	3.62e-05	0.00237	6.85e-05	0.00208	5.94e-05
Post-SD 10-15	17.5	0.000933	0.00114	0.00146	0.000259	0.00426	0.000663	0.00841	0.000886	0.00031	0.000386	0.000376	0.000217	0.00446	0.000262	0.00588	0.000281	0.000109	8.44e-05	0.000129	0.000101	0.00249	0.000146	0.00365	0.00011
Post-SD 15-20	22.5	0.001056	0.0011	0.00188	0.000193	0.00289	0.000764	0.00697	0.00106	0.00033	0.000443	0.000562	0.00016	0.00244	0.00036	0.00421	0.000208	0.000119	0.000109	0.000176	9.61e-05	0.00132	0.000178	0.00237	8.18e-05
Post-SD 20-25	27.5	0.001204	0.00128	0.00188	0.000789	0.000368	0.000893	0.00725	0.000926	0.000397	0.00053	0.000586	0.000512	9.95e-05	0.000384	0.00379	0.000283	0.000123	9.24e-05	0.000248	0.000271	5.2e-05	0.000197	0.00217	0.000102
Post-SD 25-30	32.5	0.001193	0.00131	0.0019	0.00208	0.000819	0.00113	0.00681	0.000832	0.000415	0.000484	0.000726	0.00114	0.000335	0.000431	0.00336	0.000293	0.000131	0.000108	0.000269	0.000433	0.000175	0.000205	0.00182	0.000117

## Sheet: BIC iSD % power
	Time (min)	0-4 Hz								4-8 Hz								8-12 Hz
Baseline	-2.5	39	41	39	11	22	42	28		31	23	31	12	21	15	14		15	11	15	9	21	18	7
Pre-SD	2.5	100	100	100	100	100	100	100		100	100	100	100	100	100	100		100	100	100	100	100	100	100
Post-SD 0-5	7.5	9	5	8	6	3	3	1		5	2	4	2	1	1	1		2	1	2	3	1	0	1
Post-SD 5-10	12.5	55	15	28	4	55	3	33		24	10	19	4	65	1	33		11	3	13	2	73	1	33
Post-SD 10-15	17.5	44	23	26	8	67	7	54		29	13	14	9	79	3	59		15	4	8	6	77	2	58
Post-SD 15-20	22.5	49	23	33	6	46	8	45		31	14	22	7	43	4	42		16	5	10	6	40	3	38
Post-SD 20-25	27.5	56	27	33	25	6	9	47		38	17	23	22	2	4	38		17	5	14	17	2	3	35
Post-SD 25-30	32.5	56	27	34	66	13	11	44		39	16	28	48	6	5	34		18	5	16	28	5	4	29
