# Supplementary material for: Spreading depression as an innate antiseizure mechanism
Source: Nat Commun. 2021 Apr 13;12:2206. doi: 10.1038/s41467-021-22464-x (PMC8044138; doi:10.1038/s41467-021-22464-x)
Supplement: Supplementary file 7 — Source Data [file 41467_2021_22464_MOESM7_ESM.zip › Source Data Excel 20210303/Figures/Figure 6/Fig.6 Panel A and B.xlsx]

## Sheet: Panel B 4AP -30 min % 0-4Hz
Time (min)	iSD						nSD
-27.5	100	100	100	100	100	100
-22.5	3	12	23	16	19	16
-17.5	6	5	24	55	22	41
-12.5	18	4	31	74	30	30
-7.5	23	28	37	88	42	25
-2.5	28	77	43	110	51	28	100	100	100	100	100	100	100	100	100
2.5	29	118	53	109	49	27	2076	1190	221	553	205	213	160	756	405
7.5	27	90	326	355	217	259	1900	960	374	630	322	167	255	497	582
12.5	25	81	305	426	277	389	2059	787	541	653	345	257	448	375	371
17.5	4	73	384	268	455	450	2235	490	785	572	513	418	409	411	386
22.5	8	54	298	233	372	458	1747	174	723	931	450	610	462	359	570
27.5	8	109	206	197	251	454	1182	172	1217	1123	374	890	520	323	470
32.5	9	60	302	144	221	363	888	235	1156	1423	318	1115	527	302	504
37.5	8	64	241	118	129	282	888	289	704	1138	384	968	1181	270	555
42.5	7	86	247	97	102	233	1282	294	621	1200	343	927	1766	277	518
47.5	6	95	232	80	89	241	1794	300	558	748	314	656	1417	255	490
52.5	6	73	200	86	77	155	1600	257	533	614	273	500	1520	232	442
57.5	6	100	212	99	62	152	1476	0	524	519	211	442	819	389	504
62.5			202	96	50	110	918	0	455	420	185	395	777	319	515

## Sheet: Panel B 4AP -30 min % 4-8Hz
Time (min)	iSD						nSD
-27.5	100	100	100	100	100	100
-22.5	4	4	13	12	10	10
-17.5	6	5	25	52	22	24
-12.5	11	6	32	82	30	39
-7.5	13	22	40	104	34	42
-2.5	15	52	48	120	42	40	100	100	100	100	100	100	100	100	100
2.5	14	53	55	109	40	44	306	148	272	238	334	294	162	123	106
7.5	21	35	64	126	40	83	176	108	196	251	233	248	272	149	152
12.5	16	33	56	146	51	71	193	73	162	178	121	232	392	137	95
17.5	5	50	61	79	51	110	200	51	231	123	83	144	349	133	100
22.5	7	41	60	75	33	66	97	27	183	90	59	192	442	101	138
27.5	9	49	50	85	34	46	85	29	206	85	80	230	375	78	105
32.5	9	43	68	67	45	50	92	57	225	66	74	246	380	62	127
37.5	9	65	74	63	31	53	93	80	374	94	68	251	617	79	119
42.5	10	75	71	61	26	46	192	111	483	53	71	296	944	99	104
47.5	10	71	70	62	20	65	263	74	527	59	54	219	583	128	99
52.5	10	94	76	63	17	67	190	69	383	73	55	181	744	107	127
57.5	9	147	104	71	16	62	265		354	74	59	170	561	84	129
62.5			109	84	13	49	191		286	56	53	124	597	108	98
67.5
72.5
77.5
82.5
87.5
92.5
97.5
102.5
107.5
112.5
117.5
122.5
127.5
132.5
137.5
142.5
147.5
152.5
157.5
162.5
167.5
172.5
177.5
182.5
187.5
192.5
197.5
202.5
207.5
212.5
217.5
222.5
227.5
232.5
237.5

## Sheet: Panel B 4AP -30 min % 8-12Hz
Time (min)	iSD						nSD
-27.5	100	100	100	100	100	100
-22.5	6	4	27	13	12	7
-17.5	7	6	30	52	25	17
-12.5	7	10	41	74	36	29
-7.5	27	12	46	106	40	33
-2.5	58	12	51	145	38	29	100	100	100	100	100	100	100	100	100
2.5	69	13	61	126	40	34	246	130	149	267	251	133	153	171	103
7.5	40	17	59	162	29	37	116	105	134	238	288	131	295	228	137
12.5	37	15	57	137	26	30	160	97	143	154	169	88	457	296	82
17.5	38	5	69	78	34	54	174	86	230	101	115	73	407	292	82
22.5	34	8	76	70	23	42	94	90	233	87	101	111	453	244	111
27.5	40	10	57	84	38	26	74	135	286	98	165	135	283	230	68
32.5	37	12	76	60	64	30	74	136	352	83	131	174	375	176	81
37.5	37	12	78	48	43	37	72	100	660	168	112	182	455	218	48
42.5	51	12	74	50	27	43	181	118	789	71	103	242	605	283	54
47.5	46	11	64	41	22	69	339	95	692	122	77	182	476	324	42
52.5	46	12	62	46	17	70	223	74	507	147	79	169	667	163	40
57.5	55	10	83	44	15	73	285		393	145	113	157	548	140	44
62.5			84	50	10	37	213		400	91	112	131	609	159	46
67.5
72.5
77.5
82.5
87.5
92.5
97.5
102.5
107.5
112.5
117.5
122.5
127.5
132.5
137.5
142.5
147.5
152.5
157.5
162.5
167.5
172.5
177.5
182.5
187.5
192.5
197.5
202.5
207.5
212.5
217.5
222.5
227.5
232.5
237.5

## Sheet: Panel B 4AP -30 min raw 0-4Hz
Time (min)	iSD						nSD
-27.5	0.0228	0.00104	0.00107	0.000664	0.00506	0.00553
-22.5	0.000712	0.000121	0.000248	0.000109	0.00096	0.000894
-17.5	0.00146	5.28e-05	0.000253	0.000367	0.00111	0.00224
-12.5	0.004	3.82e-05	0.000328	0.000492	0.0015	0.00165
-7.5	0.00535	0.000289	0.0004	0.000582	0.00213	0.0014
-2.5	0.00637	0.000803	0.00046	0.000728	0.00256	0.00154	0.0017	0.00253	0.00502274	0.0013	0.00513	0.00218	0.000974	0.0016	0.000625
2.5	0.00668	0.00123	0.000567	0.000725	0.00247	0.00148	0.0353	0.0301	0.0111	0.00719	0.0105	0.00464	0.00156	0.0121	0.00253	0.00142
7.5	0.00619	0.00094	0.00349	0.00236	0.011	0.0143	0.0323	0.0243	0.0188093	0.00819	0.0165	0.00363	0.00248	0.00795	0.00364	0.00169
12.5	0.00581	0.000845	0.00326	0.00283	0.014	0.0215	0.035	0.0199	0.02717	0.00849	0.0177	0.00561	0.00436	0.006	0.00232	0.00197
17.5	0.00082	0.00076	0.00411	0.00178	0.023	0.0249	0.038	0.0124	0.0394272	0.00743	0.0263	0.00911	0.00398	0.00657	0.00241	0.00184
22.5	0.00184	0.000563	0.00319	0.00155	0.0188	0.0253	0.0297	0.00441	0.0362997	0.0121	0.0231	0.0133	0.0045	0.00575	0.00356	0.00198
27.5	0.00191	0.00113	0.0022	0.00131	0.0127	0.0251	0.0201	0.00434	0.0611206	0.0146	0.0192	0.0194	0.00506	0.00517	0.00294	0.0303
32.5	0.00206	0.00062	0.00323	0.000959	0.0112	0.0201	0.0151	0.00595	0.0580864	0.0185	0.0163	0.0243	0.00513	0.00483	0.00315	0.109
37.5	0.00178	0.000668	0.00258	0.000785	0.00655	0.0156	0.0151	0.0073	0.0353752	0.0148	0.0197	0.0211	0.0115	0.00432	0.00347	0.0706
42.5	0.00169	0.000896	0.00264	0.000643	0.00518	0.0129	0.0218	0.00744	0.031193	0.0156	0.0176	0.0202	0.0172	0.00443	0.00324	0.0821
47.5	0.00144	0.000984	0.00248	0.000529	0.00448	0.0133	0.0305	0.00758	0.0280437	0.00973	0.0161	0.0143	0.0138	0.00408	0.00306	0.0572
52.5	0.0014	0.000762	0.00214	0.000568	0.00389	0.00858	0.0272	0.00651	0.0267772	0.00798	0.014	0.0109	0.0148	0.00371	0.00276	0.0346
57.5	0.0013	0.00104	0.00227	0.000658	0.00315	0.00843	0.0251		0.0263352	0.00675	0.0108	0.00963	0.00798	0.00623	0.00315	0.0108
62.5			0.00216	0.000635	0.00251	0.00607	0.0156		0.0228438	0.00546	0.00949	0.00862	0.00757	0.00511	0.00322	0.00862
67.5
72.5
77.5
82.5
87.5
92.5
97.5
102.5
107.5
112.5
117.5
122.5
127.5
132.5
137.5
142.5
147.5
152.5
157.5
162.5
167.5
172.5
177.5
182.5
187.5
192.5
197.5
202.5
207.5
212.5
217.5
222.5
227.5
232.5
237.5

## Sheet: Panel B 4AP -30 min raw 4-8Hz
Time (min)	iSD						nSD
-27.5	0.00375	0.000516	0.000554	0.000272	0.00255	0.000763
-22.5	0.000137	2.22e-05	7.44e-05	3.14e-05	0.000251	7.93e-05
-17.5	0.000209	2.76e-05	0.000136	0.000141	0.000552	0.00018
-12.5	0.000418	3.18e-05	0.000177	0.000224	0.000754	0.000297
-7.5	0.000498	0.000112	0.00022	0.000282	0.000867	0.00032
-2.5	0.000561	0.000267	0.000264	0.000327	0.00106	0.000308	0.000286	0.00131	0.00097162	0.000714	0.000686	0.000479	0.000355	0.000525	0.000724
2.5	0.000533	0.000273	0.000302	0.000296	0.00102	0.000339	0.000874	0.00194	0.00263978	0.0017	0.00229	0.00141	0.000576	0.000647	0.000768	0.000459
7.5	0.000789	0.000183	0.000357	0.000344	0.00101	0.000631	0.000502	0.00141	0.00190904	0.00179	0.0016	0.00119	0.000966	0.000781	0.0011	0.000606
12.5	0.000601	0.00017	0.000308	0.000397	0.00129	0.000543	0.000553	0.000953	0.00157151	0.00127	0.000829	0.00111	0.00139	0.00072	0.00069	0.000566
17.5	0.00018	0.000258	0.00034	0.000216	0.00129	0.000843	0.000573	0.000662	0.00224495	0.000875	0.000571	0.000691	0.00124	0.000696	0.000722	0.00059
22.5	0.00028	0.000209	0.000334	0.000205	0.000841	0.000502	0.000278	0.000355	0.00177699	0.000645	0.000406	0.000919	0.00157	0.000532	0.000997	0.000553
27.5	0.000329	0.000255	0.000278	0.00023	0.000867	0.000353	0.000244	0.000377	0.00200546	0.000609	0.000551	0.0011	0.00133	0.000408	0.000758	0.0021
32.5	0.000354	0.000223	0.000374	0.000182	0.00116	0.000383	0.000263	0.000751	0.00218246	0.000473	0.000507	0.00118	0.00135	0.000326	0.000923	0.00742
37.5	0.000356	0.000334	0.000411	0.000172	0.000792	0.000401	0.000267	0.00105	0.00363225	0.000673	0.000468	0.0012	0.00219	0.000416	0.00086	0.0072
42.5	0.000368	0.000385	0.000393	0.000166	0.000664	0.000351	0.00055	0.00145	0.00469669	0.000375	0.000488	0.00142	0.00335	0.000522	0.000753	0.00861
47.5	0.000371	0.000364	0.000386	0.000169	0.000511	0.000496	0.000753	0.000972	0.00512111	0.000419	0.000371	0.00105	0.00207	0.000671	0.000718	0.00674
52.5	0.000373	0.000483	0.000421	0.00017	0.000424	0.000515	0.000542	0.000903	0.00371917	0.000522	0.000379	0.000865	0.00264	0.000563	0.000918	0.0043
57.5	0.000341	0.000759	0.000574	0.000194	0.00042	0.000471	0.000758		0.0034376	0.000526	0.000403	0.000812	0.00199	0.00044	0.000935	0.000859
62.5			0.000605	0.000229	0.000335	0.000374	0.000545		0.00278114	0.000402	0.000367	0.000593	0.00212	0.000565	0.000707	0.000732
67.5
72.5
77.5
82.5
87.5
92.5
97.5
102.5
107.5
112.5
117.5
122.5
127.5
132.5
137.5
142.5
147.5
152.5
157.5
162.5
167.5
172.5
177.5
182.5
187.5
192.5
197.5
202.5
207.5
212.5
217.5
222.5
227.5
232.5
237.5

## Sheet: Panel B 4AP -30 min raw 8-12Hz
Time (min)	iSD						nSD
-27.5	0.00017	0.00143	0.000228	0.000121	0.00126	0.000434
-22.5	1.1e-05	5.6e-05	6.05e-05	1.58e-05	0.000153	3.07e-05
-17.5	1.2e-05	9.01e-05	6.86e-05	6.35e-05	0.000315	7.47e-05
-12.5	1.26e-05	0.00015	9.36e-05	8.93e-05	0.000454	0.000126
-7.5	4.53e-05	0.000166	0.000104	0.000128	0.000498	0.000145
-2.5	9.9e-05	0.000169	0.000117	0.000176	0.000478	0.000124	0.000145	0.000313	0.000412	0.000188	0.000203	0.000215	9.94e-05	0.00012	0.00025
2.5	0.000118	0.00019	0.000139	0.000153	0.0005	0.000146	0.000357	0.000408	0.000613	0.000502	0.000509	0.000287	0.000152	0.000205	0.000257	0.000136
7.5	6.82e-05	0.000237	0.000135	0.000196	0.000366	0.000162	0.000168	0.000329	0.000554	0.000448	0.000585	0.000281	0.000293	0.000273	0.000342	0.00019
12.5	6.36e-05	0.00022	0.000129	0.000166	0.00033	0.000129	0.000232	0.000303	0.000588	0.000289	0.000343	0.00019	0.000454	0.000355	0.000206	0.000177
17.5	6.44e-05	7.62e-05	0.000158	9.44e-05	0.000431	0.000235	0.000252	0.000268	0.000946	0.000189	0.000234	0.000156	0.000405	0.00035	0.000206	0.000181
22.5	5.72e-05	0.000111	0.000173	8.49e-05	0.000285	0.000184	0.000137	0.000282	0.000962	0.000164	0.000206	0.000239	0.00045	0.000293	0.000278	0.000193
27.5	6.83e-05	0.000145	0.00013	0.000102	0.000481	0.000115	0.000107	0.000422	0.00118	0.000184	0.000334	0.00029	0.000281	0.000276	0.00017	0.000649
32.5	6.26e-05	0.000174	0.000173	7.2e-05	0.000805	0.00013	0.000107	0.000426	0.00145	0.000156	0.000265	0.000375	0.000373	0.000211	0.000203	0.00227
37.5	6.26e-05	0.00017	0.000177	5.75e-05	0.000543	0.000159	0.000105	0.000313	0.00272	0.000315	0.000227	0.000391	0.000452	0.000262	0.00012	0.00236
42.5	8.67e-05	0.000168	0.000169	6.08e-05	0.000342	0.000186	0.000263	0.000368	0.00325	0.000133	0.00021	0.00052	0.000601	0.000339	0.000134	0.00283
47.5	7.81e-05	0.00016	0.000145	4.95e-05	0.000281	0.000298	0.000491	0.000296	0.00285	0.000229	0.000157	0.000391	0.000473	0.000389	0.000106	0.00255
52.5	7.82e-05	0.000173	0.000141	5.56e-05	0.00021	0.000303	0.000324	0.000233	0.00209	0.000277	0.000161	0.000363	0.000663	0.000196	0.000101	0.00161
57.5	9.39e-05	0.000144	0.00019	5.31e-05	0.000188	0.000318	0.000413		0.00162	0.000272	0.00023	0.000337	0.000545	0.000168	0.000111	0.00033
62.5			0.000192	6.03e-05	0.00013	0.000161	0.000309		0.00165	0.000172	0.000227	0.000281	0.000605	0.000191	0.000115	0.00032
67.5
72.5
77.5
82.5
87.5
92.5
97.5
102.5
107.5
112.5
117.5
122.5
127.5
132.5
137.5
142.5
147.5
152.5
157.5
162.5
167.5
172.5
177.5
182.5
187.5
192.5
197.5
202.5
207.5
212.5
217.5
222.5
227.5
232.5
237.5

## Sheet: Panel A 4AP -5 min % 0-4Hz
Time (min)	iSD						nSD
-2.5	100	100	100	100	100	100	100	100	100	100	100	100	100	100	100
2.5	48	9	43	11	175	36	2076	1190	221	553	205	213	160	756	405
7.5	111	81	198	27	175	61	1900	960	374	630	322	167	255	497	582
12.5	177	48	242	21	245	36	2059	787	541	653	345	257	448	375	371
17.5	147	121	260	33	251	23	2235	490	785	572	513	418	409	411	386
22.5	115	152	252	48	209	28	1747	174	723	931	450	610	462	359	570
27.5	153	189	181	48	185	26	1182	172	1217	1123	374	890	520	323	470
32.5	159	177	186	51	130	30	888	235	1156	1423	318	1115	527	302	504
37.5	144	152	206	48	131	22	888	289	704	1138	384	968	1181	270	555
42.5	117	151	218	60	117	25	1282	294	621	1200	343	927	1766	277	518
47.5	114	120	193	66	125	29	1794	300	558	748	314	656	1417	255	490
52.5	108	103	123	44	162	29	1600	257	533	614	273	500	1520	232	442
57.5	115	86	92	35	223	31	1476		524	519	211	442	819	389	504
62.5	106	102	77	36	217	33	918		455	420	185	395	777	319	515
67.5	108	81	84	40	212	30	959		539	335	201	322	474	259
72.5	142	64	87	41	211	29	765		475	308	181	267	449	275
77.5	138	50	78	33	205	30	396		518	285	187	303	393	360
82.5	121	35	91	21	231	30	600		464	277	251	204	556	271
87.5	122	43	94	26	250	39	558		419	258	308	189	633	211
92.5	154	37	90	25	265	41	522		366	272	314	155	937	186
97.5	121	31	124	19	289	43			372	247	357	140	550	220
102.5	121	33	85	14	281	45			348	250	240	154	240	119
107.5	134	42	103	14	286	48			235	248	263	142	272	96
112.5	95	36	129	15	298	49			198	241	212	123	245	129
117.5	130	33	125	17	321	38			202	294	178	124	249	79
122.5
127.5
132.5
137.5
142.5
147.5
152.5
157.5
162.5
167.5
172.5
177.5
182.5
187.5
192.5
197.5
202.5
207.5
212.5
217.5
222.5
227.5
232.5
237.5

## Sheet: Panel A 4AP -5 min % 4-8Hz
Time (min)	iSD						nSD
-2.5	100	100	100	100	100	100	100	100	100	100	100	100	100	100	100
2.5	31	7	19	11	31	15	306	148	272	238	334	294	162	123	106
7.5	61	24	34	35	57	26	176	108	196	251	233	248	272	149	152
12.5	68	41	88	44	72	19	193	73	162	178	121	232	392	137	95
17.5	72	50	96	83	101	12	200	51	231	123	83	144	349	133	100
22.5	78	82	98	81	110	14	97	27	183	90	59	192	442	101	138
27.5	82	86	109	95	138	12	85	29	206	85	80	230	375	78	105
32.5	69	110	129	76	120	15	92	57	225	66	74	246	380	62	127
37.5	74	99	138	68	110	10	93	80	374	94	68	251	617	79	119
42.5	72	128	170	63	88	12	192	111	483	53	71	296	944	99	104
47.5	77	147	185	57	70	19	263	74	527	59	54	219	583	128	99
52.5	94	112	135	50	81	14	190	69	383	73	55	181	744	107	127
57.5	95	109	121	32	78	14	265		354	74	59	170	561	84	129
62.5	92	94	126	49	80	13	191		286	56	53	124	597	108	98
67.5	109	104	102	45	78	12	281		304	95	71	127	451	105
72.5	149	117	97	48	76	15	176		316	66	65	99	501	105
77.5	144	41	90	27	81	17	165		270	91	100	112	361	169
82.5	130	40	104	29	77	20	234		265	118	233	112	321	183
87.5	138	16	87	24	92	21	274		264	89	373	107	330	181
92.5	162	15	83	49	81	18	521		256	89	691	114	330	192
97.5	155	11	84	36	85	24			259	69	660	80	266	307
102.5	140	9	80	38	90	26			232	136	840	105	175	307
107.5	164	10	94	30	86	24			216	80	484	99	233	270
112.5	129	9	84	48	85	23			126	115	647	89	261	314
117.5	138	9	83	58	78	22			181	297	468	93	285	404
122.5
127.5
132.5
137.5
142.5
147.5
152.5
157.5
162.5
167.5
172.5
177.5
182.5
187.5
192.5
197.5
202.5
207.5
212.5
217.5
222.5
227.5
232.5
237.5

## Sheet: Panel A 4AP -5 min % 8-12Hz
Time (min)	iSD						nSD
-2.5	100	100	100	100	100	100	100	100	100	100	100	100	100	100	100
2.5	27	4	17	16	20	18	246	130	149	267	251	133	153	171	103
7.5	58	18	26	51	36	18	116	105	134	238	288	131	295	228	137
12.5	75	14	58	79	46	15	160	97	143	154	169	88	457	296	82
17.5	85	29	63	174	65	9	174	86	230	101	115	73	407	292	82
22.5	86	28	68	164	70	12	94	90	233	87	101	111	453	244	111
27.5	89	30	65	243	92	8	74	135	286	98	165	135	283	230	68
32.5	78	41	86	218	74	9	74	136	352	83	131	174	375	176	81
37.5	76	36	103	193	80	7	72	100	660	168	112	182	455	218	48
42.5	74	37	119	171	64	9	181	118	789	71	103	242	605	283	54
47.5	74	31	131	121	56	13	339	95	692	122	77	182	476	324	42
52.5	77	26	101	111	58	9	223	74	507	147	79	169	667	163	40
57.5	87	17	87	76	59	9	285		393	145	113	157	548	140	44
62.5	78	17	102	102	57	9	213		400	91	112	131	609	159	46
67.5	96	15	86	97	53	8	307		398	112	182	106	410	135
72.5	124	14	83	105	47	12	183		342	91	150	82	517	186
77.5	114	14	76	39	53	13	134		318	94	234	107	359	257
82.5	100	25	100	42	51	12	281		299	127	363	132	324	300
87.5	115	13	74	45	52	11	352		279	74	704	165	315	324
92.5	136	15	71	48	53	12	745		225	84	704	96	212	71
97.5	119	11	86	56	49	15			277	82	749	71	145	318
102.5	113	9	76	47	50	18			252	122	833	96	162	156
107.5	138	9	81	45	55	15			217	68	576	74	224	53
112.5	108	9	73	61	50	12			146	112	764	67	183	95
117.5	119	7	67	77	48	12			218	214	655	70	150	60
122.5
127.5
132.5
137.5
142.5
147.5
152.5
157.5
162.5
167.5
172.5
177.5
182.5
187.5
192.5
197.5
202.5
207.5
212.5
217.5
222.5
227.5
232.5
237.5

## Sheet: Panel A 4AP -5 min raw 0-4Hz
Time (min)	iSD						nSD
-2.5	0.00338	0.00306	0.00524	0.0101	0.00117	0.00454	0.0017	0.00253	0.00502274	0.0013	0.00513	0.00218	0.000974	0.0016	0.000625
2.5	0.00163	0.000263	0.00223	0.00112	0.00205	0.00163	0.0353	0.0301	0.0111	0.00719	0.0105	0.00464	0.00156	0.0121	0.00253	0.00142
7.5	0.00375	0.00247	0.0104	0.00268	0.00205	0.00277	0.0323	0.0243	0.0188093	0.00819	0.0165	0.00363	0.00248	0.00795	0.00364	0.00169
12.5	0.00598	0.00148	0.0127	0.0021	0.00287	0.00164	0.035	0.0199	0.02717	0.00849	0.0177	0.00561	0.00436	0.006	0.00232	0.00197
17.5	0.00498	0.0037	0.0136	0.00333	0.00294	0.00104	0.038	0.0124	0.0394272	0.00743	0.0263	0.00911	0.00398	0.00657	0.00241	0.00184
22.5	0.00389	0.00465	0.0132	0.00486	0.00244	0.00129	0.0297	0.00441	0.0362997	0.0121	0.0231	0.0133	0.0045	0.00575	0.00356	0.00198
27.5	0.00517	0.00578	0.00949	0.00485	0.00216	0.00119	0.0201	0.00434	0.0611206	0.0146	0.0192	0.0194	0.00506	0.00517	0.00294	0.0303
32.5	0.00539	0.00542	0.00977	0.00511	0.00152	0.00134	0.0151	0.00595	0.0580864	0.0185	0.0163	0.0243	0.00513	0.00483	0.00315	0.109
37.5	0.00486	0.00466	0.0108	0.00483	0.00153	0.00099	0.0151	0.0073	0.0353752	0.0148	0.0197	0.0211	0.0115	0.00432	0.00347	0.0706
42.5	0.00397	0.00461	0.0114	0.0061	0.00137	0.00115	0.0218	0.00744	0.031193	0.0156	0.0176	0.0202	0.0172	0.00443	0.00324	0.0821
47.5	0.00385	0.00368	0.0101	0.00666	0.00146	0.00132	0.0305	0.00758	0.0280437	0.00973	0.0161	0.0143	0.0138	0.00408	0.00306	0.0572
52.5	0.00364	0.00316	0.00643	0.00445	0.00189	0.0013	0.0272	0.00651	0.0267772	0.00798	0.014	0.0109	0.0148	0.00371	0.00276	0.0346
57.5	0.00388	0.00264	0.00483	0.00354	0.00261	0.0014	0.0251		0.0263352	0.00675	0.0108	0.00963	0.00798	0.00623	0.00315	0.0108
62.5	0.0036	0.00311	0.00403	0.00366	0.00254	0.00148	0.0156		0.0228438	0.00546	0.00949	0.00862	0.00757	0.00511	0.00322	0.00862
67.5	0.00365	0.00248	0.00438	0.00408	0.00248	0.00137	0.0163		0.0270943	0.00435	0.0103	0.00703	0.00462	0.00415		0.006
72.5	0.0048	0.00196	0.00454	0.00412	0.00247	0.0013	0.013		0.0238449	0.004	0.00931	0.00581	0.00437	0.0044		0.00569
77.5	0.00467	0.00153	0.00411	0.00335	0.0024	0.00134	0.00673		0.0260002	0.00371	0.00957	0.0066	0.00383	0.00576		0.00463
82.5	0.0041	0.00106	0.00478	0.00214	0.0027	0.00138	0.0102		0.0233042	0.0036	0.0129	0.00445	0.00542	0.00434
87.5	0.00412	0.00131	0.00494	0.00259	0.00292	0.00177	0.00949		0.0210545	0.00336	0.0158	0.00413	0.00617	0.00338
92.5	0.0052	0.00112	0.00471	0.00255	0.0031	0.00184	0.00888		0.0183586	0.00354	0.0161	0.00338	0.00913	0.00297
97.5	0.0041	0.000944	0.00652	0.00195	0.00338	0.00193			0.0186683	0.00321	0.0183	0.00305	0.00536	0.00352
102.5	0.0041	0.00102	0.00445	0.00137	0.00329	0.00205			0.0174834	0.00325	0.0123	0.00335	0.00234	0.00191
107.5	0.00453	0.00128	0.00542	0.00143	0.00335	0.0022			0.0118187	0.00323	0.0135	0.0031	0.00265	0.00153
112.5	0.00322	0.0011	0.00676	0.00153	0.00349	0.00223			0.00994164	0.00313	0.0109	0.00268	0.00239	0.00206
117.5	0.00439	0.000997	0.00655	0.00172	0.00375	0.00171			0.0101262	0.00382	0.00911	0.0027	0.00243	0.00127
122.5
127.5
132.5
137.5
142.5
147.5
152.5
157.5
162.5
167.5
172.5
177.5
182.5
187.5
192.5
197.5
202.5
207.5
212.5
217.5
222.5
227.5
232.5
237.5

[truncated: 14 more sheets: Panel A 4AP -5 min raw 4-8Hz, Panel A 4AP -5 min raw 8-12Hz, Panel A BIC -5 min % 0-4Hz, Panel A BIC -5 min % 4-8Hz, Panel A BIC -5 min % 8-12Hz, Panel A BIC -5 min raw 0-4Hz, Panel A BIC -5 min raw 4-8Hz, Panel A BIC -5 min raw 8-12Hz, Panel A PG -5 min % 0-4Hz, Panel A PG -5 min % 4-8Hz, Panel A PG -5 min % -8-12Hz, Panel A PG -5 min raw 0-4Hz, Panel A PG -5 min raw 4-8Hz, Panel A PG -5 min raw 8-12Hz]
