# Supplementary material for: Spreading depression as an innate antiseizure mechanism
Source: Nat Commun. 2021 Apr 13;12:2206. doi: 10.1038/s41467-021-22464-x (PMC8044138; doi:10.1038/s41467-021-22464-x)
Supplement: Supplementary file 7 — Source Data [file 41467_2021_22464_MOESM7_ESM.zip › Source Data Excel 20210303/Figures/Figure 7/Fig. 7 Panel B-D.xlsx]

## Sheet: Panel B 4AP iSD -30 min
	CBV changes in ROI
	No	Yes
0	4	2
1	4	2
2	6	0
3	6	0
4	6	0

## Sheet: Panel B 4AP iSD -5 min
	CBV changes in ROI
	No	Yes
0	4	2
1	4	2
2	5	1
3	5	1
4	6	0

## Sheet: Panel B 4AP iSD +30 min
	CBV changes in ROI
	No	Yes
0	16	8
1	16	8
2	17	7
3	24	0
4	24	0

## Sheet: Panel B 4AP iSD pre-post + sSD
nSD and sSD	iSD -30 min	iSD -5 min	iSD +30 min
4	0	0	0
3	0	2	0
5	2	0	3
1	0	4	0
5	2	0	3
5	0	0	3
0			0
5			3
5			0
4			0
0			3
0			3
5			0
5			0
3			0
4			2
5			0
0			0
0			0
2
5			0
1			0
0			0
0			0
0			2
0
0
1
2
3
2
3

## Sheet: Panel B 4AP sSD + nSD 
	CBV changes in ROI
	No	Yes
0	10	22
1	12	20
2	17	15
3	21	11
4	23	9

## Sheet: Panel C PG all iSD and nSD+sSD 
nSD and sSD	iSD -5 min	iSD +30 min
1	0	2
3	0	1
1	0	0
4	0	0
5	0	0
3		0
0		0
0		0
2
5
0

## Sheet: Panel C PG iSD -5 min 
	CBV changes in ROI
	No	Yes
0	5	0
1	5	0
2	5	0
3	5	0
4	5	0

## Sheet: Panel C PG iSD +30 min 
	CBV changes in ROI
	No	Yes
0	6	2
1	7	1
2	8	0
3	8	0
4	8	0

## Sheet: Panel C PG sSD and nSD
	CBV changes in ROI
	No	Yes
0	4	8
1	6	6
2	7	5
3	9	3
4	9	3

## Sheet: Panel D BIC all iSD and nSD+sSD
nSD and sSD	iSD -5 min	iSD +30 min
5	2	0
5	0	0
3	0	0
3	0	0
3	0	0
0	0	0
0	0	0
0	0	0
0	0
0	0
0

[truncated: 3 more sheets: Panel D BIC sSD+nSD , Panel D BIC iSD -5 min, Panel D BIC iSD +30 min]
