# Supplementary material for: Spreading depression as an innate antiseizure mechanism
Source: Nat Commun. 2021 Apr 13;12:2206. doi: 10.1038/s41467-021-22464-x (PMC8044138; doi:10.1038/s41467-021-22464-x)
Supplement: Supplementary file 7 — Source Data [file 41467_2021_22464_MOESM7_ESM.zip › Source Data Excel 20210303/Figures/Figure 8/Fig. 8.xlsx]

## Sheet: 4AP nSD and sSD 0-4 Hz %
	Time (min)	sSD																					nSD
Baseline	-3	13	38	28	13	4	44	36	17	116	100	19	23	44	2	14	3	72	37	2	134	29	16	5	13	16	11	21	17	30	17	1
Pre-SD	-1	100	100	100	100	100	100	100	100	100	100	100	100	100	100	100	100	100	100	100	100	100	100	100	100	100	100	100	100	100	100	100
0-1	1	2	15	106	7	3	166	55	14	18	7	53	10	10	1	21	1	96	8	1	8	17	81	98	96	104	98	107	95	104	104	74
1-2	2	1	20	114	36	3	163	151	9	36	9	55	73	6	2	25	1	66	4	1	6	42	78	86	112	104	96	110	93	95	134	82
2-3	3	9	28	128	14	4	79	126	79	32	8	110	15	14	128	27	15	85	11	27	18	43	79	95	94	100	104	118	92	107	112	101
3-4	4	20	36	148	76	9	57	83	188	39	5	92	94	22	88	26	21	94	11	27	75	52	61	107	97	108	110	117	87	97	120	102
4-5	5	23	43	143	48	23	136	29	113	62	9	66	66	70	121	51	39	94	40	38	196	88	67	88	128	116	102	132	88	90	104	103
5-6	6	47	60	149	26	42	75	145	32	32	11	102	46	53	147	34	64	102	67	78	37	21	54	85	119	124	109	129	90	84	104	81
6-7	7	42	62	157	64	17	60	87	61	31	12	79	23	52	144	52	45	77	88	45	40	54	49	83	109	124	94	154	101	90	99	77
7-8	8	53	48	166	18	3	73	157	88	43	11	76	43	50	138	23	46	166	122	75	46	43	48	75	121	124	99	136	102	91	118	73
8-9	9	54	84	105	13	4	115	53	170	49	23	75	35	4	163	64	44	89	140	49	87	73	51	71	115	113	98	168	91	86	124	63
9-10	10	39	59	173	70	12	31	59	130	40	54	51	55	9	99	109	62	93	143	43	104	26	44	79	120	130	90	163	98	83	129	57
10-11	11	32	99	196	30	13	108	162	90	41	71	87	69	14	198	52	80	88	133	56	114	18	52	76	133	137	88	177	95	86	103	65
11-12	12	59	58	210	24	28	44	86	49	34	65	68	61	32	103	63	77	88	135	33	200	64	41	77	144	136	97	175	98	85	97	56
12-13	13	82	81	159	60	17	115	170	60	43	66	64	38	60	96	43	88	59	102	31	144	41	46	67	130	145	96	214	98	84	112	55
13-14	14	38	83	223	58	6	145	96	50	41	103	69	36	59	87	41	96	96	120	29	198	51	39	62	141	136	94	191	103	85	118	48
14-15	15	70	93	260	9	7	74	36	118	21	88	49	25	32	177	34	95	92	75	35	234	35	39	62	126	137	94	202	109	83	120	57

## Sheet: 4AP nSD and sSD 4-8 Hz %
	Time (min)	sSD																					nSD
Baseline	-3	12	72	18	136	39	60	44	60	322	178	85	27	60	42	9	14	26	200	68	128	60	146	68	31	49	90	60	17	51	35	3
Pre-SD	-1	100	100	100	100	100	100	100	100	100	100	100	100	100	100	100	100	100	100	100	100	100	100	100	100	100	100	100	100	100	100	100
0-1	1	3	13	62	48	49	16	59	24	12	6	16	2	11	15	6	9	70	26	15	30	58	78	106	112	91	101	98	95	119	104	75
1-2	2	2	14	88	113	37	167	49	20	14	9	15	4	4	7	8	2	49	9	8	18	60	73	105	95	113	76	91	93	112	132	77
2-3	3	4	44	85	79	16	67	18	17	16	6	79	2	6	412	9	9	71	19	12	9	48	74	77	116	69	96	100	92	111	119	108
3-4	4	4	36	100	51	30	155	22	42	26	4	60	77	5	236	15	23	81	10	51	23	63	70	102	83	121	97	79	87	113	117	95
4-5	5	5	57	98	143	33	21	33	55	56	8	18	79	19	329	30	30	66	16	88	75	55	65	94	105	116	88	88	88	110	103	103
5-6	6	6	87	82	43	34	217	39	45	41	7	23	14	31	166	8	39	80	23	205	20	107	62	77	110	93	104	97	90	119	108	97
6-7	7	13	59	105	50	92	59	65	31	51	6	24	64	46	241	23	31	116	26	134	25	40	47	69	100	90	79	90	101	120	99	77
7-8	8	14	113	89	130	30	154	49	41	42	8	73	60	33	241	32	29	57	26	218	28	107	68	139	110	72	102	98	102	121	117	84
8-9	9	12	92	84	73	38	51	41	46	33	8	28	33	3	67	31	28	88	35	204	69	68	54	70	105	97	73	107	91	104	121	67
9-10	10	29	122	76	54	50	135	31	42	34	14	21	43	4	37	60	48	76	57	121	128	101	63	65	104	65	104	99	98	119	127	61
10-11	11	15	81	55	130	45	144	39	33	36	19	106	69	6	304	27	68	99	32	171	81	44	56	72	115	63	74	108	95	121	98	69
11-12	12	20	172	46	38	26	165	49	32	31	47	23	28	9	358	33	83	51	57	173	156	73	77	149	115	71	103	94	98	104	98	69
12-13	13	23	83	37	45	96	113	40	36	31	34	32	77	11	220	36	88	84	51	129	102	59	64	56	115	89	118	106	98	108	103	57
13-14	14	33	75	30	166	34	75	32	60	49	54	86	42	11	510	11	66	54	125	130	96	92	71	71	120	65	48	104	103	115	113	56
14-15	15	31	150	22	76	31	177	60	60	88	123	15	32	7	123	14	106	54	108	196	115	56	77	56	106	58	129	112	109	107	116	55

## Sheet: 4AP nSD and sSD 8-12 Hz %
	Time (min)	sSD																					nSD
Baseline	-3	8	214	5	540	40	38	20	47	60	134	41	44	75	34	6	11	16	173	104	143	78	87	45	22	53	39	92	23	56	72	2
Pre-SD	-1	100	100	100	100	100	100	100	100	100	100	100	100	100	100	100	100	100	100	100	100	100	100	100	100	100	100	100	100	100	100	100
0-1	1	6	8	43	73	14	17	26	12	10	13	12	10	13	21	7	12	96	37	13	19	16	70	107	107	92	90	88	95	150	119	70
1-2	2	4	16	73	312	8	305	24	12	8	16	11	6	9	11	8	4	73	15	10	10	92	76	145	78	109	73	77	95	102	137	72
2-3	3	5	95	70	214	10	107	5	14	9	14	91	14	8	450	8	12	99	37	13	12	96	69	83	143	77	119	104	96	106	118	103
3-4	4	5	117	84	85	21	210	12	29	14	13	80	22	9	314	13	30	93	19	49	20	104	75	123	81	115	93	69	88	79	117	90
4-5	5	8	112	88	635	26	14	16	33	23	17	14	70	16	368	28	38	117	30	94	123	30	72	108	115	98	82	85	90	120	108	101
5-6	6	11	183	69	55	31	338	13	24	15	17	24	53	31	191	4	45	93	44	230	28	115	74	71	93	96	115	101	88	119	98	92
6-7	7	11	146	86	126	98	93	32	23	17	16	23	52	51	296	20	43	127	53	145	36	26	63	63	108	100	79	84	91	111	93	69
7-8	8	13	297	70	420	14	269	13	30	13	18	103	50	41	220	41	36	37	47	269	43	149	81	177	114	81	93	88	104	121	101	86
8-9	9	15	172	66	51	15	96	54	23	17	22	23	4	6	59	46	38	128	53	265	124	16	74	61	130	93	79	115	82	90	114	66
9-10	10	35	312	56	176	14	164	9	25	14	27	27	9	7	43	84	50	75	119	176	211	146	78	59	118	65	101	99	89	110	116	67
10-11	11	21	175	39	518	39	253	14	23	17	31	140	14	9	311	25	69	123	57	264	139	15	93	65	115	73	78	103	78	116	80	72
11-12	12	16	286	30	66	23	125	22	21	16	60	22	32	14	379	41	75	54	114	300	286	105	82	212	125	95	89	87	83	88	83	71
12-13	13	24	202	25	60	109	108	7	22	15	49	50	60	14	246	45	85	123	99	233	198	50	96	52	141	99	126	111	85	101	87	56
13-14	14	49	164	16	593	29	88	14	21	39	87	72	59	13	653	11	65	31	332	219	196	182	82	77	152	74	52	104	91	100	91	56
14-15	15	36	442	12	78	23	281	77	26	44	86	15	32	10	160	18	106	79	254	365	253	35	103	54	117	71	115	114	93	70	91	54

## Sheet: 4AP nSD and sSD 0-4 Hz raw
	Time (min)	sSD																					nSD
Baseline	-3	0.000644	0.00164	0.00619	0.00117	0.00133	0.0038	0.00188	0.0012	0.00568	0.0029	0.00319	0.00117	0.00239	0.00133	0.00819	0.00164	0.00221	0.00366	0.00251	0.0113	0.00153	0.00219	0.001241	0.002983	0.00102	0.00156	0.00145151	0.000537	0.00130099	0.00042837	0.000844
Pre-SD	-1	0.00506	0.00436	0.0218	0.00892	0.0351	0.00871	0.00529	0.00702	0.00489	0.0029	0.0165	0.00504	0.00542	0.0883	0.0566	0.0626	0.00308	0.01	0.118	0.0084	0.00524	0.0134	0.023281	0.022114	0.006191	0.014715	0.00687867	0.004085	0.0042833	0.00253	0.068577
0-1	1	0.000118	0.000662	0.023	0.000627	0.00109	0.0145	0.00292	0.000993	0.000892	0.000203	0.00882	0.000516	0.000556	0.000778	0.0121	0.000799	0.00296	0.000842	0.000677	0.000643	0.000903	0.010835	0.022867	0.021219	0.00644	0.014392	0.00735123	0.003791	0.0044644	0.002635	0.050552
1-2	2	6.74e-05	0.000854	0.0249	0.0032	0.00121	0.0142	0.008	0.000633	0.00178	0.000274	0.0091	0.0037	0.000341	0.00194	0.0143	0.000503	0.00202	0.000442	0.00164	0.000484	0.00218	0.010355	0.01999	0.024822	0.00643	0.014128	0.0075451	0.003775	0.0040506	0.003389	0.05608
2-3	3	0.000439	0.00124	0.0279	0.00125	0.00133	0.00689	0.00667	0.00551	0.00155	0.00022	0.0182	0.000738	0.00075	0.113	0.0151	0.00959	0.00263	0.00111	0.0316	0.00154	0.00224	0.01049	0.022146	0.0206934	0.006193	0.015366	0.008144	0.003719	0.0045802	0.002827	0.069567
3-4	4	0.000991	0.00158	0.0322	0.00674	0.00317	0.005	0.00437	0.0132	0.00191	0.000154	0.0153	0.00473	0.00122	0.0777	0.0145	0.0129	0.0029	0.00115	0.0321	0.00627	0.00273	0.008101	0.0249	0.02143	0.006714	0.016188	0.008028	0.003579	0.0041713	0.003026	0.070274
4-5	5	0.00114	0.00188	0.0311	0.0043	0.00802	0.0119	0.00154	0.00794	0.00304	0.000273	0.011	0.00334	0.00378	0.107	0.0287	0.0242	0.00289	0.00402	0.0444	0.0164	0.00461	0.009006	0.020526	0.028252	0.00721	0.014975	0.009099	0.004119	0.0038593	0.002627	0.070642
5-6	6	0.00237	0.00262	0.0325	0.0023	0.0146	0.00649	0.00767	0.00224	0.00159	0.000328	0.0169	0.0023	0.00286	0.13	0.0193	0.04	0.00315	0.00667	0.0919	0.00312	0.00109	0.007151	0.019787	0.026271	0.007652	0.01605	0.008874	0.004087	0.0035843	0.002627	0.055689
6-7	7	0.00213	0.00271	0.0342	0.00573	0.00589	0.00526	0.00459	0.00427	0.00152	0.000334	0.0131	0.00118	0.00281	0.127	0.0296	0.028	0.00238	0.00881	0.0535	0.00339	0.00285	0.006589	0.019397	0.024057	0.007648	0.013858	0.010588	0.004407	0.003862	0.002513	0.052829
7-8	8	0.0027	0.00211	0.0361	0.0016	0.00104	0.00632	0.00829	0.00616	0.00213	0.000331	0.0126	0.00215	0.00273	0.122	0.0131	0.0291	0.00512	0.0122	0.088	0.00388	0.00223	0.006452	0.017423	0.026689	0.007688	0.0146	0.009369	0.004366	0.0038766	0.002984	0.050082
8-9	9	0.00275	0.00365	0.0229	0.00112	0.00158	0.00999	0.00283	0.0119	0.00239	0.000666	0.0124	0.00178	0.000223	0.144	0.0361	0.0277	0.00274	0.0141	0.0575	0.00732	0.0038	0.006826	0.016642	0.025493	0.006995	0.014354	0.011587	0.004317	0.0036878	0.003142	0.043516
9-10	10	0.00197	0.00258	0.0376	0.00621	0.00428	0.00272	0.0031	0.00911	0.00193	0.00158	0.00845	0.00279	0.000504	0.0871	0.0616	0.0387	0.00287	0.0143	0.0508	0.00875	0.00137	0.005895	0.0185	0.026591	0.00803	0.0131863	0.0112	0.00482	0.0035694	0.003262	0.039132
10-11	11	0.00164	0.00431	0.0428	0.00263	0.0047	0.00937	0.0086	0.0063	0.00203	0.00207	0.0144	0.00348	0.000739	0.175	0.0292	0.0501	0.0027	0.0133	0.0654	0.00955	0.000924	0.006985	0.0177	0.029499	0.008476	0.0130214	0.0122	0.0051	0.0036871	0.002602	0.044541
11-12	12	0.00301	0.00253	0.0457	0.00218	0.00982	0.00383	0.00455	0.00348	0.00164	0.00189	0.0112	0.00309	0.00176	0.0909	0.0357	0.0483	0.0027	0.0135	0.0384	0.0168	0.00337	0.00553	0.0178	0.031841	0.008435	0.0142972	0.012	0.004541	0.0036574	0.002464	0.03834
12-13	13	0.00415	0.00354	0.0348	0.00539	0.00601	0.01	0.00902	0.00423	0.00211	0.00191	0.0105	0.00189	0.00323	0.0851	0.0242	0.0553	0.00181	0.0103	0.0366	0.0121	0.00215	0.00621	0.0155	0.028645	0.008998	0.0140934	0.0147	0.004637	0.0035902	0.002837	0.037895
13-14	14	0.00193	0.00361	0.0486	0.00513	0.00197	0.0126	0.00508	0.00352	0.00202	0.003	0.0113	0.00181	0.0032	0.0772	0.0231	0.06	0.00294	0.012	0.0342	0.0166	0.00266	0.005171	0.0143	0.031109	0.008432	0.0138749	0.0131	0.005282	0.0036322	0.00299	0.033239
14-15	15	0.00352	0.00405	0.0567	0.000833	0.00256	0.00644	0.00189	0.00832	0.00102	0.00255	0.00803	0.00127	0.00175	0.156	0.0191	0.0594	0.00282	0.00747	0.0411	0.0197	0.00185	0.005181	0.0145	0.027893	0.008464	0.0138307	0.0139	0.005767	0.0035711	0.003035	0.038821

## Sheet: 4AP nSD and sSD 4-8 Hz raw
	Time (min)	sSD																					nSD
Baseline	-3	0.000147	0.000598	0.002	0.000379	0.000797	0.00105	0.000663	0.00049	0.00077	0.000958	0.00121	0.000466	0.00113	0.000496	0.000887	0.000185	0.000206	0.00137	0.000738	0.00114	0.000534	0.0013212	0.000369	0.000582	0.000435	0.001279	0.000519607	0.000237	0.000450671	0.000265353	0.000231
Pre-SD	-1	0.00124	0.000835	0.0111	0.000279	0.00206	0.00175	0.00152	0.000821	0.000239	0.000539	0.00142	0.00172	0.00187	0.00119	0.00968	0.00135	0.000796	0.000683	0.00108	0.000888	0.000892	0.000904	0.000539	0.001869	0.000892	0.001428	0.000860344	0.001397	0.0008785	0.000761	0.00771
0-1	1	4.04e-05	0.000112	0.00689	0.000135	0.001	0.000288	0.000902	0.000197	2.78e-05	3.37e-05	0.000225	2.84e-05	0.000202	0.000178	0.00061	0.000119	0.000559	0.00018	0.000164	0.000267	0.000518	0.000705	0.000573	0.002086	0.000811	0.001447	0.000839142	0.001327	0.0010496	0.00079	0.0058
1-2	2	2.29e-05	0.000115	0.00972	0.000317	0.000754	0.00291	0.000747	0.000167	3.25e-05	4.77e-05	0.000218	6.42e-05	7.93e-05	7.94e-05	0.000736	3.2e-05	0.000394	6.01e-05	8.18e-05	0.000162	0.000532	0.000659	0.000564	0.001781	0.001008	0.001087	0.000782266	0.001292	0.0009815	0.001002	0.005929
2-3	3	4.35e-05	0.000369	0.00943	0.00022	0.000329	0.00117	0.000269	0.000138	3.83e-05	3.21e-05	0.00112	4.3e-05	0.000115	0.00488	0.000877	0.000116	0.000567	0.000127	0.000131	7.57e-05	0.000429	0.000667	0.000415	0.0021769	0.000614	0.001374	0.000863	0.001287	0.0009752	0.000903	0.00831
3-4	4	4.98e-05	0.000297	0.0111	0.000142	0.00062	0.0027	0.000336	0.000343	6.18e-05	1.95e-05	0.000858	0.00133	0.0001	0.0028	0.00144	0.000308	0.000646	6.8e-05	0.000547	0.000207	0.000562	0.000629	0.000547	0.001544	0.001076	0.001379	0.00068	0.00122	0.0009956	0.000887	0.007361
4-5	5	5.61e-05	0.000478	0.0109	0.000399	0.000672	0.000362	0.000508	0.000448	0.000133	4.21e-05	0.00025	0.00136	0.000357	0.0039	0.00292	0.000399	0.000526	0.000111	0.000953	0.000667	0.000491	0.000588	0.000508	0.001969	0.001039	0.001253	0.000761	0.001232	0.0009682	0.000781	0.007916
5-6	6	7.43e-05	0.00073	0.00909	0.00012	0.000705	0.00379	0.000589	0.000366	9.87e-05	3.53e-05	0.000323	0.000244	0.000585	0.00197	0.000789	0.000522	0.000638	0.000159	0.00221	0.000175	0.000957	0.00056	0.000415	0.002049	0.000828	0.001483	0.000836	0.001263	0.0010465	0.00082	0.007498
6-7	7	0.00016	0.000496	0.0116	0.000139	0.0019	0.00103	0.000992	0.000252	0.000121	3.3e-05	0.000341	0.0011	0.000868	0.00286	0.00223	0.000425	0.000922	0.000176	0.00145	0.000226	0.000358	0.000426	0.000371	0.00187	0.000801	0.001134	0.000776	0.001416	0.001057	0.000752	0.005899
7-8	8	0.00017	0.000948	0.00985	0.000364	0.000629	0.0027	0.000739	0.000337	0.0001	4.26e-05	0.00103	0.00103	0.000621	0.00286	0.0031	0.000392	0.000456	0.000176	0.00236	0.000252	0.000959	0.000618	0.000747	0.002051	0.000642	0.00146	0.00084	0.001426	0.0010665	0.000889	0.006473
8-9	9	0.000149	0.000771	0.00932	0.000205	0.000784	0.000897	0.000622	0.000378	7.93e-05	4.29e-05	0.000395	0.000562	5.52e-05	0.000791	0.003	0.000375	0.000702	0.000241	0.00221	0.000616	0.000605	0.000486	0.000377	0.001962	0.000866	0.001044	0.000922	0.00127	0.0009112	0.000924	0.005139
9-10	10	0.000355	0.00102	0.00837	0.000151	0.00104	0.00236	0.000474	0.000346	8.21e-05	7.52e-05	0.000293	0.000746	7.88e-05	0.000438	0.0058	0.000642	0.000605	0.000392	0.00131	0.00114	0.000905	0.000573	0.000351	0.001945	0.000584	0.0014822	0.000853	0.00137	0.001044	0.000964	0.004737
10-11	11	0.000189	0.000677	0.00607	0.000364	0.000926	0.00251	0.00059	0.000267	8.51e-05	0.000101	0.00151	0.00118	0.000107	0.00361	0.00257	0.000922	0.000791	0.000219	0.00185	0.000723	0.000392	0.000511	0.000388	0.002142	0.00056	0.0010632	0.000926	0.00132	0.0010592	0.000748	0.00532
11-12	12	0.000245	0.00144	0.00506	0.000107	0.00054	0.00288	0.000744	0.000264	7.31e-05	0.000256	0.000321	0.000485	0.000176	0.00424	0.00319	0.00111	0.000404	0.000391	0.00186	0.00139	0.000648	0.000699	0.000802	0.002144	0.000635	0.0014764	0.000813	0.00137	0.0009124	0.000744	0.005341
12-13	13	0.000286	0.000694	0.00408	0.000126	0.00197	0.00198	0.000605	0.000298	7.34e-05	0.000186	0.000455	0.00132	0.000209	0.00261	0.00351	0.00119	0.000672	0.000349	0.00139	0.000909	0.00053	0.000583	0.000304	0.002151	0.000798	0.0016871	0.000908	0.00137	0.0009519	0.000787	0.004363
13-14	14	0.000406	0.000627	0.00337	0.000464	0.000707	0.00131	0.000482	0.000491	0.000117	0.000291	0.00123	0.000719	0.000204	0.00605	0.0011	0.000885	0.000431	0.000856	0.0014	0.00085	0.000818	0.00064	0.000385	0.002249	0.000577	0.000692	0.000896	0.00144	0.001008	0.000864	0.004309
14-15	15	0.000389	0.00126	0.00246	0.000212	0.000636	0.0031	0.000911	0.000492	0.000211	0.000663	0.00021	0.000558	0.000128	0.00146	0.00132	0.00143	0.00043	0.00074	0.00211	0.00102	0.000501	0.000699	0.000303	0.001983	0.000519	0.0018407	0.00096	0.00153	0.0009426	0.000882	0.004264

## Sheet: 4AP nSD and sSD 8-12 Hz raw
	Time (min)	sSD																					nSD
Baseline	-3	4.28e-05	0.000559	0.000407	0.000167	0.000208	0.000535	0.000387	0.000179	0.000128	0.000197	0.000291	0.000304	0.000456	0.00819	0.000273	6.28e-05	0.000113	0.000357	0.000334	0.000369	0.000238	0.0003487	0.000114	0.0002	0.000122	0.000252	0.000245087	8.49e-05	0.000126683	0.000150962	4.21e-05
Pre-SD	-1	0.000527	0.000262	0.00754	3.09e-05	0.000518	0.00141	0.00198	0.000384	0.000213	0.000147	0.000704	0.0013	0.000611	0.0566	0.00434	0.000564	0.000701	0.000206	0.000321	0.000258	0.000306	0.0004	0.000253	0.000894	0.000229	0.000642	0.000266724	0.000363	0.000227	0.000209	0.002751
0-1	1	3.33e-05	2.15e-05	0.00322	2.25e-05	7.04e-05	0.000236	0.000521	4.73e-05	2.15e-05	1.94e-05	8.27e-05	1.22e-05	7.75e-05	0.0121	0.000306	7.04e-05	0.000675	7.69e-05	4.33e-05	4.98e-05	4.79e-05	0.000279	0.000271	0.000956	0.000211	0.000578	0.000235596	0.000346	0.0003404	0.000249	0.001914
1-2	2	2.08e-05	4.28e-05	0.00548	9.64e-05	4.11e-05	0.00429	0.000476	4.61e-05	1.62e-05	2.3e-05	7.53e-05	1.6e-05	5.63e-05	0.0143	0.000343	2.29e-05	0.000514	3.09e-05	3.08e-05	2.6e-05	0.000281	0.000303	0.000366	0.000699	0.000248	0.000467	0.000205925	0.000345	0.0002308	0.000287	0.001979
2-3	3	2.71e-05	0.000249	0.00532	6.62e-05	5.18e-05	0.00151	0.000101	5.41e-05	1.95e-05	2.06e-05	0.000639	8.84e-06	5.13e-05	0.0151	0.00036	6.53e-05	0.00069	7.71e-05	4.32e-05	2.97e-05	0.000293	0.000277	0.000209	0.0012776	0.000176	0.000762	0.000278	0.000347	0.000241	0.000247	0.002826
3-4	4	2.88e-05	0.000305	0.00631	2.61e-05	0.00011	0.00296	0.000242	0.000113	3e-05	1.89e-05	0.000566	0.00106	5.36e-05	0.0145	0.000572	0.000167	0.000651	3.89e-05	0.000156	5.22e-05	0.000318	0.0003	0.000311	0.000727	0.000263	0.000596	0.000183	0.000318	0.0001796	0.000245	0.002475
4-5	5	3.99e-05	0.000293	0.00662	0.000196	0.000137	0.000202	0.000321	0.000126	4.93e-05	2.54e-05	9.72e-05	0.00131	9.81e-05	0.0287	0.00122	0.000215	0.000819	6.15e-05	0.000301	0.000316	9.22e-05	0.000287	0.000273	0.001032	0.000224	0.000526	0.000228	0.000327	0.000273	0.000226	0.002788
5-6	6	5.67e-05	0.000478	0.00518	1.68e-05	0.000159	0.00475	0.000262	9.22e-05	3.15e-05	2.43e-05	0.000169	0.000269	0.00019	0.0193	0.000183	0.000256	0.000654	9.06e-05	0.000741	7.22e-05	0.000352	0.000294	0.000178	0.000836	0.000219	0.000738	0.00027	0.00032	0.0002712	0.000206	0.00252
6-7	7	5.99e-05	0.000382	0.00648	3.88e-05	0.000506	0.0013	0.000626	8.98e-05	3.59e-05	2.39e-05	0.000162	0.000711	0.000309	0.0296	0.000865	0.000241	0.000888	0.000108	0.000467	9.34e-05	7.88e-05	0.000251	0.000159	0.000962	0.000229	0.000504	0.000224	0.000328	0.000253	0.000195	0.001889
7-8	8	7.04e-05	0.000776	0.00531	0.00013	7.5e-05	0.00378	0.000254	0.000114	2.83e-05	2.66e-05	0.000727	0.0012	0.000251	0.0131	0.00176	0.000201	0.000258	9.63e-05	0.000864	0.00011	0.000455	0.000323	0.000447	0.001018	0.000185	0.000598	0.000235	0.000378	0.0002743	0.000211	0.002357
8-9	9	8.17e-05	0.00045	0.00496	1.56e-05	7.87e-05	0.00135	0.00108	8.7e-05	3.54e-05	3.28e-05	0.000164	0.00114	3.65e-05	0.0361	0.002	0.000214	0.000896	0.000108	0.000852	0.000319	4.84e-05	0.000296	0.000155	0.001165	0.000212	0.00051	0.000307	0.000298	0.0002048	0.000238	0.001821
9-10	10	0.000186	0.000817	0.00423	5.43e-05	7.15e-05	0.00231	0.000178	9.63e-05	3.01e-05	3.94e-05	0.000192	0.000208	4.16e-05	0.0616	0.00364	0.00028	0.000523	0.000244	0.000566	0.000545	0.000448	0.000313	0.00015	0.001052	0.000148	0.0006477	0.000263	0.000322	0.0002506	0.000242	0.001846
10-11	11	0.000109	0.000459	0.00293	0.00016	0.000201	0.00355	0.000274	8.66e-05	3.64e-05	4.63e-05	0.000988	0.00147	5.61e-05	0.0292	0.00109	0.00039	0.000859	0.000118	0.00085	0.000358	4.6e-05	0.000371	0.000165	0.001024	0.000166	0.0004989	0.000276	0.000284	0.0002636	0.000168	0.001972
11-12	12	8.3e-05	0.000748	0.00228	2.04e-05	0.000117	0.00176	0.000433	8.16e-05	3.5e-05	8.84e-05	0.000153	0.000498	8.27e-05	0.0357	0.00177	0.000425	0.000376	0.000234	0.000963	0.000739	0.000323	0.000329	0.000536	0.00112	0.000217	0.0005711	0.000232	0.000302	0.0002007	0.000174	0.001952
12-13	13	0.000124	0.00053	0.00186	1.85e-05	0.000566	0.00152	0.00014	8.5e-05	3.24e-05	7.2e-05	0.000352	0.000575	8.74e-05	0.0242	0.00197	0.000479	0.000864	0.000203	0.000748	0.00051	0.000154	0.000384	0.000132	0.001259	0.000226	0.0008108	0.000297	0.000307	0.0002291	0.000183	0.001547
13-14	14	0.00026	0.00043	0.00119	0.000183	0.000148	0.00124	0.00027	8.18e-05	8.26e-05	0.000128	0.000509	0.00102	7.78e-05	0.0231	0.000479	0.000367	0.000221	0.000683	0.000705	0.000505	0.000557	0.000329	0.000195	0.001357	0.00017	0.0003314	0.000279	0.00033	0.0002273	0.00019	0.001533
14-15	15	0.000188	0.00116	0.000875	2.39e-05	0.000119	0.00395	0.00152	9.88e-05	9.41e-05	0.000127	0.000107	0.000177	5.85e-05	0.0191	0.000787	0.000599	0.000553	0.000522	0.00117	0.000652	0.000106	0.000411	0.000135	0.001045	0.000162	0.0007391	0.000305	0.000336	0.0001578	0.000191	0.001486
