# Supplementary material for: Spreading depression as an innate antiseizure mechanism
Source: Nat Commun. 2021 Apr 13;12:2206. doi: 10.1038/s41467-021-22464-x (PMC8044138; doi:10.1038/s41467-021-22464-x)
Supplement: Supplementary file 7 — Source Data [file 41467_2021_22464_MOESM7_ESM.zip › Source Data Excel 20210303/Figures/Figure 9/Fig.9 Panel C.xlsx]

## Sheet: MK801 ROIs right Panel C
	CBV changes in ROI
	No	Yes
0	0	12
1	0	12
2	1	11
3	4	8
4	7	5
Contra	7	5

## Sheet: 4AP MK801 and sSD ROIs score
sSD	MK801
4	4
3	5
5	5
1	4
5	4
5	5
0	5
5	3
5	5
4	4
0	2
0	4
5
5
3
4
5
0
0
2
5
1

## Sheet: 4AP sSD ROIs left Panel C 
	CBV changes in ROI
	No	Yes
0	5	17
1	7	15
2	9	13
3	11	11
4	13	9
Contra	22	0
