# Supplementary material for: Spreading depression as an innate antiseizure mechanism
Source: Nat Commun. 2021 Apr 13;12:2206. doi: 10.1038/s41467-021-22464-x (PMC8044138; doi:10.1038/s41467-021-22464-x)
Supplement: Supplementary file 7 — Source Data [file 41467_2021_22464_MOESM7_ESM.zip › Source Data Excel 20210303/Figures/Figure 9/Fig.9 Panel B.xlsx]

## Sheet: 4AP MK-801 E1 summary raw
Time (min)	0-4 Hz												4-8 Hz												8-12 Hz
-2.5	0.00221	0.00068	0.00124	0.00102	0.0011	0.00175	0.00136	0.00172	0.00133	0.00148	0.000808	0.00108	0.000231	0.00052	0.00027	0.000251	0.000314	0.000254	0.000589	0.000339	0.000369	0.000306	8.38e-05	0.000235	4.34e-05	8.76e-05	4.92e-05	3.71e-05	0.000133	2.76e-05	6.75e-05	3.44e-05	0.000121	3.84e-05	3.03e-05	9.13e-05
2.5	0.0101	0.00867	0.000526	0.00266	0.0101	0.00653	0.00525	0.00351	0.0113	0.00627	0.00496	0.00656	0.000716	0.00125	8.84e-05	0.00042	0.00103	0.00052	0.000794	0.000222	0.00154	0.00046	0.000321	0.000474	0.000124	0.000333	2.32e-05	8.14e-05	0.000309	0.00018	0.000123	6.5e-05	0.00153	8.04e-05	8.6e-05	0.000154
7.5	0.00823	0.023	0.0038	0.00297	0.00976	0.019	0.0117	0.00316	0.0297	0.00504	0.00328	0.00505	0.000461	0.000969	0.000149	0.0004	0.000884	0.000628	0.000934	0.000236	0.000841	0.000404	0.000136	0.000345	0.00013	0.000339	5.36e-05	5.18e-05	0.000291	0.00023	0.000145	0.000118	0.000581	5.73e-05	6.34e-05	8.67e-05
12.5	0.00614	0.0198	0.00322	0.00281	0.0175	0.0186	0.0159	0.0032	0.0199	0.00663	0.00345	0.00404	0.000407	0.00076	0.000196	0.000341	0.00105	0.000301	0.000859	0.000291	0.000735	0.000536	0.000128	0.000243	0.000111	0.000248	0.000118	7.16e-05	0.000382	0.000141	0.0003	0.000199	0.000435	6.44e-05	0.0001	6.26e-05
17.5	0.00952	0.0184	0.00456	0.003	0.0129	0.0132	0.0116	0.00245	0.0145	0.0101	0.00434	0.00589	0.000488	0.000719	0.00019	0.000326	0.00106	0.000565	0.00122	0.000296	0.00113	0.000471	0.000286	0.000289	0.000133	0.000257	9.73e-05	5.25e-05	0.000468	0.0005	0.000543	0.000201	0.000573	6.48e-05	0.000122	0.000152
22.5	0.00793	0.0231	0.00477	0.00337	0.0123	0.014	0.0177	0.00276	0.0123	0.0127	0.00598	0.00898	0.000418	0.000702	0.00047	0.000344	0.000916	0.000651	0.000957	0.000352	0.00149	0.000524	0.000222	0.000364	0.000165	0.000233	0.000378	8.69e-05	0.000468	0.000426	0.000683	0.000217	0.00103	7.31e-05	0.000159	0.000242
27.5	0.0125	0.018	0.00434	0.00346	0.0179	0.0175	0.0142	0.00315	0.00897	0.0125	0.00761	0.00424	0.000694	0.000554	0.000797	0.00038	0.000715	0.000613	0.00125	0.000428	0.00256	0.000554	0.000209	0.000531	0.000305	0.000235	0.000686	7.8e-05	0.000394	0.000346	0.00149	0.000373	0.00164	0.0001	0.000201	0.000447
32.5	0.0123	0.0189	0.00718	0.00215	0.00759	0.0134	0.0157	0.00245	0.0076	0.00672	0.00902	0.00455	0.000787	0.000864	0.00143	0.000205	0.000916	0.000537	0.00109	0.000437	0.00282	0.00048	0.000339	0.000764	0.000584	0.000472	0.00167	4.72e-05	0.000421	0.000316	0.000968	0.000364	0.00184	0.000123	0.000265	0.000757
37.5	0.0137	0.0187	0.00849	0.00374	0.00694	0.0145	0.02	0.00335	0.00683	0.00667	0.009	0.0034	0.000912	0.00106	0.00103	0.000483	0.000895	0.000455	0.0015	0.000697	0.00283	0.000733	0.000291	0.00106	0.000709	0.000528	0.0011	0.000248	0.000318	0.0003	0.00134	0.000495	0.00193	0.000208	0.000174	0.00108
42.5	0.0133	0.0174	0.00475		0.00694	0.0165	0.0251	0.00307	0.00722	0.00692	0.0119	0.00348	0.000918	0.00116	0.000546		0.000449	0.000594	0.00125	0.00066	0.00284	0.000974	0.000389	0.0013	0.000719	0.000603	0.000974		0.000206	0.00048	0.000963	0.00047	0.00183	0.000349	0.000168	0.00129
47.5	0.0171	0.0141	0.00282		0.00555	0.0134	0.0323	0.00295	0.00646	0.00697	0.0095	0.00351	0.00083	0.00116	0.000695		0.000447	0.000428	0.00128	0.00127	0.00324	0.00115	0.000283	0.00109	0.000627	0.000581	0.00106		0.000149	0.000326	0.000946	0.000877	0.00223	0.000456	0.000186	0.00103
52.5	0.0106	0.0112	0.00218		0.0049	0.0289	0.0662	0.00323	0.00563	0.00693	0.0119	0.00339	0.000935	0.00122	0.00045		0.000448	0.000832	0.00283	0.000673	0.00333	0.00128	0.000203	0.00091	0.0011	0.000641	0.000838		7.52e-05	0.000484	0.00161	0.000345	0.00318	0.000483	0.000131	0.00102
57.5	0.0103	0.0103	0.00198		0.00422	0.0253	0.0584	0.00322	0.00673	0.00642	0.0116	0.0037	0.00102	0.00122	0.000344		0.000225	0.00128	0.00417	0.000778	0.00317	0.00123	0.000283	0.000917	0.000998	0.000582	0.000484		5.71e-05	0.000623	0.00229	0.000508	0.00254	0.000439	0.000186	0.000818
62.5	0.0113	0.00954	0.00233		0.00363	0.0126	0.0439	0.0031	0.006	0.00467	0.0136	0.00463	0.00105	0.00121	0.000342		0.00019	0.00109	0.00487	0.000875	0.00332	0.001	0.000181	0.000684	0.00109	0.000561	0.000577		4.95e-05	0.000688	0.00225	0.000549	0.00258	0.000156	0.0001	0.000477
67.5	0.00899	0.00757	0.00215		0.00177	0.0148	0.0285	0.00325	0.00563	0.00412	0.0115	0.00627	0.00112	0.00109	0.000224		0.000443	0.00128	0.00392	0.000852	0.00406	0.000975	0.000206	0.000592	0.00108	0.000549	0.000208		6.4e-05	0.000907	0.00162	0.000558	0.00323	0.000157	0.000143	0.000536
72.5	0.0119	0.00674	0.00131		0.00311	0.00967	0.0274	0.00308	0.00557	0.00506	0.00773	0.00462	0.000903	0.000963	0.000135		0.00023	0.0016	0.00407	0.000845	0.00314	0.00101	0.000198	0.000606	0.000915	0.000463	7.1e-05		6.54e-05	0.000921	0.00211	0.000763	0.00268	0.000155	9.13e-05	0.00057
77.5	0.0102	0.00718	0.00156		0.00246	0.00754	0.0272	0.00307	0.00563	0.00617	0.00843	0.00432	0.000759	0.000968	0.000242		0.000293	0.000577	0.00322	0.00052	0.003	0.00101	0.000173	0.00082	0.00067	0.000504	9.8e-05		9.11e-05	0.000595	0.00178	0.000149	0.00289	0.000162	0.000123	0.00039
82.5	0.0118	0.00588	0.00237		0.00109	0.00743	0.0275	0.00377	0.00743	0.0078	0.00775	0.00478	0.000836	0.000802	0.000253		0.000409	0.000736	0.00352	0.000545	0.00346	0.000878	0.000168	0.000455	0.000581	0.000356	0.000228		6.21e-05	0.000677	0.0019	0.000215	0.00234	0.000143	3.43e-05	6.89e-05
87.5	0.00952	0.00693	0.00207		0.00152	0.0047	0.0184	0.00387	0.00681	0.00838	0.00657	0.00398	0.000913	0.0011	0.000193		0.000253	0.000846	0.00384	0.000661	0.00191	0.000884	0.000161	0.000667	0.000622	0.000513	8.82e-05		9.29e-05	0.000662	0.00213	0.000288	0.00192	0.000108	0.00013	5.17e-05
92.5	0.0119	0.00666	0.00118		0.00103	0.00494	0.0143	0.00424	0.0064	0.00919	0.0032	0.00345	0.000867	0.000983	0.000179		0.000438	0.000981	0.00378	0.000512	0.00143	0.000597	0.000219	0.000465	0.000737	0.000434	6.63e-05		6.81e-05	0.000737	0.00236	0.000175	0.00148	7.8e-05	0.000259	5.15e-05
97.5	0.012	0.00682	0.00117		0.0013	0.00698	0.0182	0.00383	0.00775	0.0052	0.00799	0.00239	0.000984	0.000863	0.000155		0.000468	0.0022	0.00416	0.000474	0.00122	0.000684	0.000788	0.000779	0.000599	0.000406	3.26e-05		8.63e-05	0.000978	0.00259	7.74e-05	0.00106	8.16e-05	0.000455	4.71e-05
102.5	0.011	0.00876	0.000806		0.0021	0.00415	0.0233	0.00231	0.00838	0.00265	0.00413	0.0023	0.00101	0.000682	0.000132		0.000312	0.000504	0.00422	0.000496	0.000968	0.000869	0.00023	0.000671	0.000634	0.000303	3.85e-05		0.000114	0.000366	0.00229	6.93e-05	0.000704	9.22e-05	0.000173	5.31e-05
107.5	0.011	0.00636	0.00103		0.000798	0.00487	0.0182	0.00177	0.00817	0.00177	0.00534	0.00204	0.000882	0.00038	0.000174		0.000347	0.000699	0.00427	0.000326	0.000895	0.000956	0.000329	0.000572	0.000623	0.000126	4.74e-05		7.62e-05	0.000444	0.0023	6.94e-05	0.000612	0.000109	0.000161	7.28e-05
112.5	0.0105	0.00409	0.000899		0.000944	0.00474	0.0174	0.00145	0.0078	0.00166	0.00484	0.00166	0.00092	0.000415	0.000161		0.000369	0.000657	0.00428	0.000427	0.000867	0.000986	0.000185	0.00054	0.000456	0.000101	4.69e-05		6.97e-05	0.000467	0.0024	9.62e-05	0.000505	0.000117	4.07e-05	6.24e-05
117.5	0.0146	0.00371	0.000782		0.000841	0.00271	0.0114	0.00153	0.00773	0.00125	0.00392	0.00151	0.0017	0.000314	0.000169		0.000324	0.000204	0.00395	0.000634	0.000942	0.000986	0.000297	0.000379	0.000901	7e-05	3.99e-05		0.000105	0.000123	0.00189	8.65e-05	0.000594	0.000119	0.000129	7e-05
122.5	0.0138	0.00358	0.000973		0.00106	0.00558	0.0125	0.00142	0.00824	0.00133	0.00567	0.00118	0.000867	0.000337	0.000104		0.000394	0.000641	0.00331	0.000611	0.000872	0.000898	0.000929	0.000541	0.000454	3.93e-05	3.52e-05		9.38e-05	0.000352	0.00176	9.83e-05	0.000423	0.000117	0.00033	5.97e-05
127.5	0.0164	0.00247	0.000855		0.000875	0.00407	0.0166	0.00174	0.00709	0.00111	0.00387	0.00146	0.00112	0.000351	0.000115		0.000327	0.000281	0.00374	0.000594	0.000815	0.00109	0.000285	0.000664	0.000235	0.000135	3.84e-05		9.1e-05	0.000122	0.00188	0.000139	0.000348	0.000111	9.96e-05	7.48e-05
132.5	0.013	0.00383	0.000646		0.000962	0.00237	0.0186	0.00167	0.00683	0.00144	0.0024	0.00126	0.00103	0.000844	0.000122		0.000574	0.000204	0.00305	0.000604	0.000761	0.00103	0.000257	0.0008	0.000375	0.000236	3.42e-05		9.05e-05	2.62e-05	0.00179	0.000124	0.00023	0.000113	5.94e-05	6.26e-05
137.5	0.0178	0.00157	0.000736		0.000829	0.00174	0.0131	0.00191	0.00689	0.00128	0.00509	0.0013	0.00203	0.000624	0.000156		0.000383	0.000277	0.00228	0.000677	0.00058	0.00108	0.000794	0.000835	0.000591	4.61e-05	4.66e-05		0.00011	2.92e-05	0.00112	0.000131	5.72e-05	9.06e-05	0.000332	7.2e-05
142.5	0.0133	0.00236	0.000736		0.000754	0.00204	0.0119	0.00238	0.00327	0.00101	0.00257	0.00151	0.00127	0.000346	0.00013		0.000344	0.000225	0.00274	0.000561	0.000706	0.00095	0.00027	0.000841	0.000502	5.26e-05	3.71e-05		0.000106	3.39e-05	0.00127	0.000122	5.65e-05	7.13e-05	6.19e-05	8.26e-05
147.5	0.0182	0.00135	0.000835		0.000923	0.00182	0.0121	0.00211	0.0028	0.000954	0.0024	0.00144	0.00115	0.000453	0.000151		0.00043	0.000306	0.00169	0.000548	0.00081	0.00133	0.000434	0.000803	0.000224	4.64e-05	4.39e-05		9.39e-05	2.96e-05	0.000934	0.000122	6.41e-05	9.41e-05	8.22e-05	9.16e-05
152.5	0.0151	0.00168	0.000657		0.000891	0.00145	0.0137	0.00245	0.00157	0.00124	0.00152	0.00107	0.00117	0.000473	0.000162		0.000358	0.000329	0.0012	0.000542	0.00077	0.00132	0.000336	0.000815	0.000186	5.65e-05	4.63e-05		0.000142	3.48e-05	0.000772	0.00012	4.91e-05	9.9e-05	3.74e-05	7.92e-05
157.5	0.0184	0.000865	0.000649		0.000886	0.00353	0.016	0.00231	0.00154	0.000927	0.00115	0.00109	0.000966	0.000513	0.000234		0.000567	0.000736	0.00104	0.000662	0.000727	0.0012	0.000453	0.000855	0.000114	5.3e-05	5.76e-05		7.6e-05	0.000198	0.000682	0.000126	5.28e-05	8.82e-05	2.91e-05	8.34e-05
162.5	0.0186	0.000858	0.000805		0.000968	0.00159	0.0143	0.0023	0.00237	0.00115	0.00506	0.00144	0.000855	0.000605	0.000292		0.00048	0.000346	0.000997	0.000788	0.00051	0.000918	0.00146	0.000766	0.000124	5.63e-05	5.84e-05		7.33e-05	3.16e-05	0.000561	0.000115	7.12e-05	7.23e-05	0.000529	0.000104
167.5	0.0125	0.000991	0.000712		0.000979	0.00141	0.0137	0.00295	0.00184	0.00115	0.00122	0.00117	0.000627	0.000585	0.000216		0.000401	0.000441	0.000844	0.000618	0.000536	0.000744	0.000381	0.000933	8.81e-05	5.89e-05	4.81e-05		7.51e-05	3.98e-05	0.000608	0.000151	8.32e-05	6.88e-05	4.2e-05	9.97e-05
172.5	0.0195	0.00131	0.000895		0.000837	0.00131	0.0108	0.00249	0.00201	0.00152	0.000923	0.000968	0.000674	0.000311	0.000205		0.000436	0.000549	0.00151	0.000745	0.000292	0.000729	0.000559	0.00106	9.51e-05	4.77e-05	5.06e-05		0.000114	3.55e-05	0.000836	0.000133	7.32e-05	7.09e-05	4.06e-05	8.23e-05
177.5	0.00644	0.000815	0.00076		0.00102	0.00274	0.00838	0.00255	0.00281	0.00199	0.000928	0.00113	0.000752	0.00011	0.000226		0.000531	0.000462	0.00187	0.000552	0.00027	0.000603	0.000469	0.000903	6.87e-05	1.99e-05	4.62e-05		9.42e-05	0.00015	0.00073	0.000142	7.91e-05	8.07e-05	4.35e-05	8.39e-05
182.5
187.5
192.5
197.5
202.5
207.5
212.5
217.5
222.5
227.5
232.5
237.5

## Sheet: 4AP MK-801 E1 summary %
Time (min)	0-4 Hz												4-8 Hz												8-12 Hz
-2.5	100	100	100	100	100	100	100	100	100	100	100	100	100	100	100	100	100	100	100	100	100	100	100	100	100	100	100	100	100	100	100	100	100	100	100	100
2.5	457	1275	42	261	921	373	386	204	849	425	614	606	310	240	33	167	328	205	135	66	417	151	383	201	286	380	47	219	233	654	182	189	1257	209	283	168
7.5	372	3384	306	291	889	1089	861	183	2236	341	405	466	200	186	55	159	281	247	159	70	228	132	163	146	300	387	109	140	219	833	215	344	479	149	209	95
12.5	278	2910	259	276	1598	1062	1163	186	1502	449	427	373	176	146	72	136	334	118	146	86	199	176	153	103	256	283	239	193	287	513	444	578	359	168	330	69
17.5	431	2704	366	294	1173	757	849	142	1091	684	537	544	211	138	70	130	337	222	207	87	305	154	341	123	307	294	198	141	352	1813	805	585	472	169	400	166
22.5	359	3397	383	330	1117	802	1299	160	923	859	740	829	181	135	174	137	292	256	163	104	405	171	265	155	381	267	769	234	352	1547	1012	629	848	190	525	265
27.5	566	2644	349	339	1632	1001	1043	183	676	848	942	391	301	106	295	151	228	241	213	126	694	181	250	226	703	268	1396	210	296	1255	2205	1084	1354	261	664	490
32.5	557	2785	577	211	691	768	1154	142	573	455	1115	421	341	166	530	82	292	211	186	129	766	157	404	325	1344	539	3393	127	317	1147	1435	1058	1519	319	872	829
37.5	618	2755	683	366	632	828	1470	194	515	451	1114	314	395	204	382	192	285	179	255	206	767	240	347	452	1633	603	2230	668	240	1090	1988	1437	1591	541	575	1182
42.5	603	2551	382		632	944	1844	178	544	468	1473	322	398	224	202		143	234	212	195	771	319	464	553	1656	688	1979		155	1742	1427	1366	1510	909	554	1415
47.5	774	2072	226		506	769	2368	171	487	472	1176	324	360	222	257		142	168	217	375	879	377	337	465	1444	664	2161		112	1183	1402	2547	1841	1187	613	1126
52.5	481	1640	175		447	1650	4858	187	424	469	1472	313	405	234	167		143	327	481	199	903	419	242	387	2531	732	1705		57	1758	2379	1002	2616	1257	433	1112
57.5	467	1507	159		385	1444	4289	187	507	434	1437	341	440	235	127		72	504	708	230	861	403	337	390	2299	665	983		43	2262	3395	1474	2096	1144	614	896
62.5	512	1403	187		331	723	3221	180	452	317	1687	427	455	232	126		61	428	828	258	901	327	216	291	2519	641	1172		37	2497	3334	1593	2124	405	330	522
67.5	407	1113	173		161	843	2092	189	424	279	1424	579	486	209	83		141	503	665	252	1101	319	246	251	2495	627	422		48	3291	2398	1620	2663	410	470	586
72.5	539	990	105		284	553	2014	179	420	343	957	427	391	185	50		73	630	691	249	853	329	237	257	2107	529	144		49	3341	3130	2217	2204	404	301	624
77.5	459	1056	125		224	431	1997	178	424	418	1043	399	329	186	90		93	227	547	153	814	330	207	348	1544	575	199		69	2160	2632	433	2384	421	406	427
82.5	532	865	191		100	425	2017	219	560	528	959	442	362	154	94		130	290	598	161	939	287	201	193	1338	406	464		47	2456	2816	625	1928	372	113	75
87.5	431	1019	167		138	269	1349	225	513	567	813	368	396	211	72		80	333	652	195	518	289	193	283	1432	586	179		70	2403	3160	837	1582	281	429	57
92.5	537	979	95		94	282	1048	246	482	622	396	319	376	189	66		140	386	643	151	388	195	262	197	1697	496	135		51	2675	3500	508	1217	203	853	56
97.5	543	1003	94		118	399	1334	222	584	352	988	221	427	166	57		149	865	707	140	332	224	941	331	1380	464	66		65	3550	3834	225	872	212	1500	52
102.5	499	1287	65		192	237	1710	134	631	180	511	212	440	131	49		99	199	717	146	263	284	275	285	1461	346	78		86	1328	3397	201	580	240	570	58
107.5	497	935	83		73	278	1334	103	616	120	661	188	382	73	64		110	275	725	96	243	313	392	243	1434	143	96		57	1612	3410	202	504	283	530	80
112.5	532	865	191		100	425	2017	219	560	528	959	442	362	154	94		130	290	598	161	939	287	201	193	1338	406	464		47	2456	2816	625	1928	372	113	75
117.5	661	545	63		77	155	837	89	582	85	485	139	736	60	63		103	80	671	187	256	323	355	161	2076	80	81		79	447	2796	251	489	309	426	77
122.5	622	527	78		97	319	918	82	621	90	702	109	376	65	39		125	252	563	180	237	294	1109	230	1047	45	72		71	1278	2610	285	348	305	1087	65
127.5	740	363	69		80	233	1219	101	534	75	479	135	484	68	43		104	110	635	175	221	355	340	282	540	154	78		68	443	2785	402	287	288	328	82
132.5	590	563	52		88	136	1364	97	514	97	297	116	445	162	45		183	80	519	178	207	335	306	340	864	269	70		68	95	2645	361	190	294	196	69
137.5	806	231	59		76	99	964	111	519	87	629	120	880	120	58		122	109	388	200	157	353	948	355	1362	53	95		83	106	1654	380	47	236	1095	79
142.5	601	347	59		69	117	873	138	246	68	318	139	549	67	48		110	89	466	166	192	311	322	357	1157	60	75		79	123	1875	355	47	186	204	90
147.5	824	199	67		84	104	885	123	211	65	297	133	500	87	56		137	120	288	162	220	434	518	341	517	53	89		71	107	1385	354	53	245	271	100
152.5	685	247	53		81	83	1005	142	118	84	188	99	506	91	60		114	129	204	160	209	433	401	346	429	64	94		107	126	1144	349	40	258	123	87
157.5	832	127	52		81	202	1173	134	116	63	142	101	419	99	87		181	290	177	195	197	394	541	363	262	61	117		57	719	1010	367	43	230	96	91
162.5	844	126	65		88	91	1051	133	179	78	626	133	370	116	108		153	136	169	233	138	300	1744	326	286	64	119		55	115	831	334	59	188	1743	114
167.5	564	146	57		89	80	1009	171	139	78	151	108	272	112	80		128	174	143	183	146	243	454	396	203	67	98		56	144	901	438	69	179	138	109
172.5	881	193	72		76	75	795	145	151	103	114	89	292	60	76		139	216	257	220	79	238	667	451	219	54	103		86	129	1238	386	60	185	134	90
177.5	291	120	61		93	157	615	148	212	135	115	104	326	21	84		169	182	318	163	73	197	560	384	158	23	94		71	545	1082	414	65	210	144	92

## Sheet: 4AP only sSD E1 summary %
Time (min)	0-4 Hz																					4-8 Hz																					8-12 Hz
-2.5	100	100	100	100	100	100	100	100	100	100	100	100	100	100	100	100	100	100	100	100	100	100	100	100	100	100	100	100	100	100	100	100	100	100	100	100	100	100	100	100	100	100	100	100	100	100	100	100	100
2.5	105	322	148	580	280	1405	200	9	94	100	77	772	9	59	89	190	402	853	152	191	69	104	181	99	302	133	170	25	10	238	116	32	227	8	6	15	200	172	206	105	43	99	98	99	98	253	103	117	28
7.5	109	391	60	1532	502	1325	869	101	14634	151	909	2694	323	419	530	413	680	874	247	203	48	74	233	23	224	83	154	147	40	928	159	112	368	95	109	274	276	186	283	106	64	109	47	140	17	142	65	134	109
12.5	131	681	110	2081	82	2190	3483	136	10594	151	895	2955	311	358	1291	757	742	1051	378	100	55	121	148	36	116	12	211	401	42	823	113	53	210	90	100	270	242	114	211	89	35	199	100	84	58	86	17	158	334
17.5	225	687	231	4597	617	1989	587	187	4605	59	898	1422	394	338	1783	612	516	1912	452	113	67	230	194	82	103	23	359	65	49	487	16	34	97	58	76	245	208	93	202	92	42	357	161	115	137	73	36	657	82
22.5	100	646	426	902	714	815	2157	240	8823	57	1219	1200	465	437	1403	1070	992	2035	640	179	78	50	215	104	39	52	144	151	61	330	30	65	68	78	105	211	243	86	194	116	54	442	40	119	188	28	101	227	179
27.5	195	677	156	2788	484	606	3785	418	8374	88	1298	1779	238	454	1014	1024	1376	276	612	158	75	30	125	110	198	79	208	379	61	704	14	98	230	45	68	207	282	117	93	92	65	493	25	60	341	174	182	434	350
32.5	214	629	144	1671	576	697	4179	311	11423	65	1006	1979	356	392	1055	1358	1118	430	549	65	64	69	174	178	178	74	239	421	69	1126	26	76	279	61	48	209	255	135	118	90	32	478	60	79	485	212	206	511	434
37.5	250	532	136	1061	591	567	4376	159	9471	53	954	1808	233	264	978	1186	949	391	502	116	65	110	183	255	255	65	203	478	59	2918	13	72	227	64	40	193	316	188	120	73	58	737	94	116	464	368	202	446	567
42.5	286	419	122	579	663	515	3631	123	6743	86	1017	1792	168	177	631	1067	678	443	369	136	71	140	198	289	212	59	155	519	58	3611	27	55	214	56	37	218	294	183	95	69	80	1085	110	96	474	319	162	274	669
47.5	261	271	107	704	473	674	3140	141	5505	88	1055	1561	113	113	680	739	510	439	313	177	80	131	113	308	261	51	116	460	50	2780	39	46	178	62	24	225	462	129	98	79	159	1455	115	79	542	454	118	175	630
52.5	308	238	108	523	407	758	2248	131	3099	90	1017	1859	87	85	505	743	346	377	341	137	124	131	169	299	187	42	145	355	68	2085	49	56	167	75	22	233	287	115	91	55	83	1548	108	105	631	282	78	247	454
57.5	258	230	90	579	378	1102	1543	157	3034	82	1000	1479	156	76	518	638	373	264	272	122	155	131	131	351	168	32	121	200	47	2123	44	46	164	73	26	212	393	90	116	82	81	1570	111	91	591	257	51	190	260
62.5	228	307	73	590	352	1132	1187	130	2578	81	1122	1269	127	60	447	636	353	593	154	141	246	122	161	197	202	28	154	124	45	1880	44	49	128	88	22	183	366	110	124	48	84	1544	100	151	793	278	42	221	174
67.5	80	248	76	576	288	1600	801	137	4128	89	916	1358	110	49	355	423	344	321	159	115	295	44	220	203	184	29	144	137	40	2511	60	59	91	74	23	158	474	130	117	47	83	1177	41	135	452	235	50	191	153
72.5	211	291	66	655	303	2053	840	145	3825	120	643	1066	137	90	273	393	314	210	137	136	326	28	213	168	228	32	138	106	47	1796	56	52	60	101	28	109	337	125	128	38	80	743	26	131	328	248	50	165	122
77.5	154	274	57	523	299	2121	640	182	5768	66	445	966	101	79	285	371	244	554	115		399	41	211	121	247	31	146	111	41	2463	42	72	58	60	18	82	281	113	137	40		340	32	91	253	245	49	174	131
82.5	240	293	57	497	301	1967	563	146	3962	63	441	961	11	69	236	333	280	238	118		287	57	194	125	211	25	303	112	41	1669	40	57	34	5	27	107	353	153	143	20		301	45	79	208	272	31	347	130
87.5	168	248	50	430	318	1618	477	148	5869	63	372	772	24	86	173	267	253	333	74			89	211	103	178	27	396	165	49	1830	46	60	87	6	29	68	252	179	107	21			71	67	202	283	48	529	184
92.5	129	245	60	461	289	1344	550	207	6563	79	331	757	102	86	356	262	269	231	78			98	211	102	170	34	253	131	133	1604	50	71	66	44	29	72	230	195	148	37			68	64	141	292	66	314	144
97.5	111	216	66	423	384	1215	467	193	6413	79	315	1017	156	94	317	222	219	302	41			44	233	67	165	25	496	194	110	1831	54	75	146	88	14	67	291	163	130	49			36	69	107	275	42	510	170
102.5	113	203	85	483	373	832	516	191	6399	77	264	887	186	99	274	247	249	543	42			69	219	58	186	53	129	191	201	1879	52	85	240	97	14	91	285	138	163	53			57	57	93	355	117	112	147
107.5	128	216	59	470	381	1244	599	262	6951	75	243	770	190	103	98	213	222	275	40			105	226	53	140	40	819	208	255	1381	48	76	311	117	12	41	220	143	119	66			82	57	114	248	64	720	184
112.5	144	137	58	442	328	733	610	243	5672	62	192	1021	222	108	218	275	212	258	32			92	282	60	141	39	608	67	203	1616	47	53	248	89	14	87	197	273	116	73			61	72	103	338	51	545	57
117.5	110	223	65	377	309	823	601	348	5638	71	237	1027	228	85	151	198	282	250	35			72	266	59	142	21	1175	372	231	668	49	106	347	106	21	82	183	194	188	74			55	95	92	273	17	1040	366
122.5	142	210	57	443	329	868	732	261	6248	60	195	826	176	37	239	244	273	223				124	226	60	241	19	1145	48	216	1073	47	37	214	90	9	74	189	114	161				93	84	107	461	18	995	48
127.5		182	52	345	253	603	913	254	5870		221	1065	259	42	170	344	255	339					254	73	186	45	940	357	182	1141		102	255	120	12	107	73	221	100					71	97	459	86	858	431
132.5			51	365	235	643	712	268	5958		249	954	217	41	189	301	270	332						59	162	28	1140	281	122	1060		72	220	110	9	114	110	197	156						71	318	24	1278	264
137.5			50	361	232	418	663	314	5535		177	1275	256	29	228	294	348							66	102	21	663	326	186	647		37	250	101	13	98	103	245							87	109	18	574	319
142.5			61	143	216	709	488	308	4000		176	999	169	32	162	316	315							66	23	24	1000	83	149	327		97	252	117	9	91	77	188							36	18	24	1001	83
147.5			65	172	215	654	530	352	4390		176	681	176	41	202	252	437							64	29	27	439	333	165	442		99	210	102	9	96	108	118							97	22	22	535	471
152.5			78	62	195	421	507	337	2622		160	648	138	30	166	370	248							75	21	23	310	359	234	274		86	270	71	10	100	183	172							214	20	20	400	402
157.5			84	109	166	276	484	379	3278		159	884	127	38	182	336	344							80	29	25	35	65	229	322		107	220	84	11	99	89	170							32	21	22	29	81
162.5			70	110	157	406	247	443	1655		225	826	96		179	369	358							78	30	23	114	430	209	149		254	235	32		91	74	221							29	26	19	322	406
167.5			67	65	158	658	287	441	1531		189	684	110			384	274							84	31	15	187	508	184	243		207	279	49			72	121							32	24	16	629	531
172.5			72	65	110	295	268	381	1558		185	595	106			414	275							89	32	14	87	49	153	140		203	279	67			144	112							33	23	12	85	51
177.5			64	51	125	254	250	541	1244		212	507	109			286	243							100	31	14	39	394	181	230		128	222	70			103	102							38	24	11	28	385
182.5
187.5
192.5
197.5
202.5
207.5
212.5
217.5
222.5
227.5
232.5
237.5
[truncated: 14 more columns]

## Sheet: 4AP MK-801 E2 summary raw
Time (min)	0-4 Hz												4-8 Hz												8-12 Hz
-2.5	0.00108	0.000276	0.0015	0.000693	0.0012	0.00085	0.00197	0.00138	0.00065	0.000124	0.00284	0.00253	0.000122	0.000181	0.000463	0.00016	0.00019	0.000102	0.000474	0.000171	0.000152	2.83e-05	0.000835	0.000227	2.83e-05	2.94e-05	9.78e-05	2.56e-05	7.53e-05	2.31e-05	0.000147	3.59e-05	3.36e-05	5.16e-06	0.000321	4.82e-05
2.5	0.00118	0.0005	0.000902	0.00105	0.00386	0.00144	0.00298	0.00248	0.00092	0.000222	0.00311	0.00241	0.000161	0.000164	0.000215	0.000222	0.00137	0.000152	0.00095	0.000307	0.000169	4.82e-05	0.000706	0.000282	3.94e-05	3.02e-05	5.29e-05	3.96e-05	0.000357	3.77e-05	0.000234	5.87e-05	4.01e-05	1.05e-05	0.000246	6.25e-05
7.5	0.00118	0.00147	0.00067	0.00107	0.00397	0.00135	0.00273	0.00188	0.00114	0.000196	0.002	0.00182	0.000127	0.000204	8.88e-05	0.000274	0.0011	0.000196	0.000822	0.000354	0.000164	4.69e-05	0.000245	0.000319	3.49e-05	4.83e-05	3.01e-05	3.95e-05	0.000227	6.73e-05	0.000198	7.55e-05	5.12e-05	9.35e-06	9.49e-05	8.61e-05
12.5	0.00121	0.00109	0.000997	0.00111	0.00432	0.00104	0.00263	0.0017	0.00107	0.000182	0.00204	0.00179	0.000171	0.000153	0.000163	0.000257	0.00127	0.000169	0.000648	0.000323	0.000156	5.93e-05	0.000433	0.000288	4.15e-05	3.35e-05	4.77e-05	4.05e-05	0.000282	4.21e-05	0.000163	7.59e-05	4.19e-05	8.83e-06	0.000116	6.48e-05
17.5	0.00119	0.00135	0.00112	0.00107	0.000924	0.00091	0.00234	0.00177	0.00103	0.000247	0.00225	0.00178	0.000155	0.000226	0.000171	0.000267	0.000107	0.000126	0.000532	0.000364	0.000206	7.12e-05	0.000425	0.000283	3.66e-05	4.45e-05	4.65e-05	3.71e-05	2.83e-05	3.5e-05	0.000106	7.68e-05	4.23e-05	1.24e-05	0.000153	7.28e-05
22.5	0.00126	0.00186	0.00127	0.00132	0.00101	0.00121	0.00246	0.00195	0.0014	0.000318	0.00467	0.0021	0.000189	0.00033	0.000193	0.000281	0.00013	0.000102	0.00052	0.000423	0.000223	9.27e-05	0.000926	0.00054	4.2e-05	8.8e-05	5.22e-05	4.34e-05	3.29e-05	2.81e-05	0.000122	6.38e-05	4.86e-05	1.38e-05	0.000281	0.000111
27.5	0.0013	0.00224	0.00157	0.00121	0.00271	0.00228	0.00253	0.00184	0.00143	0.000359	0.00552	0.00175	0.000191	0.00048	0.000189	0.00025	0.000211	0.00017	0.000496	0.000405	0.000222	0.000107	0.000765	0.000349	3.99e-05	0.000117	5.97e-05	4.2e-05	5.5e-05	3.66e-05	0.000121	9.37e-05	5.34e-05	1.45e-05	0.000185	8.91e-05
32.5	0.00146	0.00341	0.00112	0.000947	0.00087	0.00161	0.00248	0.0031	0.00129	0.000456	0.00483	0.00201	0.000216	0.000551	0.000149	0.000177	0.000135	0.000116	0.000366	0.000581	0.000264	0.000152	0.00071	0.000491	4.4e-05	0.00013	5.63e-05	3.04e-05	2.53e-05	2.86e-05	8.27e-05	0.000104	5.22e-05	2.21e-05	0.00016	0.000112
37.5	0.00198	0.00444	0.00134	0.00131	0.00126	0.00207	0.00299	0.00234	0.00183	0.00058	0.00345	0.00263	0.000217	0.000764	0.000159	0.000286	0.000184	0.00012	0.000424	0.000522	0.00023	0.000225	0.000337	0.000664	4.65e-05	0.000199	6.22e-05	5.8e-05	4.19e-05	3.67e-05	0.000108	9.9e-05	5.43e-05	2.29e-05	0.000125	0.000145
42.5	0.00183	0.00392	0.00156		0.00153	0.00283	0.00332	0.00298	0.00146	0.000797	0.00386	0.00269	0.000212	0.000612	0.000192		0.000167	0.000166	0.000423	0.000576	0.000236	0.000313	0.000355	0.000705	4.04e-05	0.000155	6.5e-05		3.94e-05	4.14e-05	0.00014	8.8e-05	4.86e-05	3.82e-05	0.00016	0.000196
47.5	0.00243	0.00425	0.00153		0.0019	0.00147	0.00313	0.00262	0.00173	0.00115	0.00369	0.00256	0.000181	0.000674	0.0002		0.000263	0.000105	0.000294	0.00053	0.000343	0.000376	0.000322	0.000579	3.73e-05	0.000173	7.86e-05		6.18e-05	2.58e-05	0.000118	0.000118	6.46e-05	4.56e-05	0.000162	0.000113
52.5	0.00225	0.00336	0.00158		0.00165	0.00268	0.00447	0.00228	0.00166	0.00109	0.005	0.00279	0.0002	0.000578	0.000215		0.000231	0.000216	0.00039	0.00049	0.000329	0.000391	0.00031	0.00064	4.35e-05	0.000138	7.91e-05		5.25e-05	5.19e-05	0.000217	9.88e-05	6.52e-05	4.4e-05	0.000163	0.000144
57.5	0.00253	0.00353	0.00173		0.0044	0.00208	0.00502	0.00206	0.00142	0.000973	0.00407	0.00333	0.000219	0.000697	0.000226		0.000465	0.000179	0.000516	0.000444	0.000219	0.000432	0.00039	0.000888	4.47e-05	0.000165	9.87e-05		0.000155	5.16e-05	0.000265	8.89e-05	6.85e-05	4.42e-05	0.000166	0.000224
62.5	0.00296	0.00338	0.00205		0.00361	0.00216	0.00541	0.00284	0.00108	0.00113	0.00655	0.00358	0.00026	0.000712	0.000262		0.000349	0.00021	0.000709	0.000738	0.000334	0.00042	0.000519	0.000883	5.39e-05	0.000176	0.000102		0.000137	7.08e-05	0.000339	0.000111	7.81e-05	3.92e-05	0.000192	0.000196
67.5	0.00251	0.00384	0.00198		0.00162	0.00342	0.00536	0.00309	0.00123	0.00138	0.0067	0.00412	0.00024	0.000634	0.000255		0.000459	0.000313	0.000671	0.000727	0.000396	0.000431	0.00047	0.00129	5.61e-05	0.000171	9.52e-05		0.000134	0.00011	0.000355	0.000121	9.56e-05	5.1e-05	0.00013	0.000326
72.5	0.00229	0.00189	0.00214		0.0032	0.00211	0.00544	0.00253	0.00112	0.00105	0.00509	0.00395	0.000198	0.000453	0.000301		0.000577	0.000239	0.000727	0.000668	0.000406	0.000527	0.000272	0.001	4.9e-05	9.38e-05	9.52e-05		0.00019	0.000105	0.000413	0.000124	0.00014	4.38e-05	8.17e-05	0.00025
77.5	0.00224	0.00221	0.00221		0.0023	0.00167	0.00501	0.00287	0.00109	0.000956	0.0044	0.00383	0.000204	0.000431	0.000295		0.000516	0.00017	0.000602	0.000679	0.000401	0.000341	0.000234	0.000776	5.38e-05	9.53e-05	9.32e-05		0.000164	7.72e-05	0.0004	0.000125	0.000149	3.44e-05	7.03e-05	0.00018
82.5	0.00382	0.00222	0.00309		0.00162	0.00211	0.00418	0.00273	0.00185	0.00104	0.00441	0.00431	0.000185	0.000518	0.000399		0.000523	0.000225	0.000636	0.000662	0.000457	0.000377	0.000194	0.00101	6.15e-05	0.000105	0.000133		0.000123	0.000118	0.000438	0.000114	0.000167	4.1e-05	4.43e-05	0.00029
87.5	0.00169	0.00214	0.00244		0.00236	0.00154	0.00361	0.00328	0.00129	0.00166	0.00172	0.00415	0.000189	0.0004	0.000402		0.000674	0.000171	0.000715	0.000931	0.000442	0.000444	8.04e-05	0.000835	4.49e-05	8.52e-05	9.75e-05		0.000233	9.52e-05	0.00048	0.000161	0.000189	5.43e-05	3.27e-05	0.000178
92.5	0.00173	0.00477	0.0024		0.00142	0.00135	0.00328	0.00321	0.00151	0.00177	0.000437	0.00475	0.000218	0.00096	0.000286		0.000441	0.000215	0.000803	0.000708	0.000544	0.000629	5e-05	0.000951	5.74e-05	0.000177	7.07e-05		0.000121	0.000102	0.000649	0.000143	0.000192	5.81e-05	2.27e-05	0.000233
97.5	0.00196	0.00346	0.00249		0.00253	0.00182	0.0031	0.0048	0.00132	0.00203	0.000762	0.00433	0.000205	0.00078	0.000294		0.00102	0.000323	0.000893	0.00131	0.000378	0.000635	9.84e-05	0.000817	4.32e-05	0.000133	7.22e-05		0.000295	0.00013	0.000707	0.000255	0.000164	6.63e-05	4.53e-05	0.000144
102.5	0.00182	0.00255	0.0032		0.00233	0.0019	0.00411	0.00374	0.00225	0.00167	0.000472	0.00386	0.000214	0.000657	0.000366		0.000678	0.000204	0.00104	0.000848	0.000562	0.000596	7.26e-05	0.000896	5.05e-05	0.000117	7.56e-05		0.000262	7.44e-05	0.00069	0.00017	0.000148	6.09e-05	2.06e-05	0.000154
107.5	0.00194	0.00304	0.00297		0.00186	0.00193	0.0035	0.00508	0.00125	0.00256	0.000663	0.00334	0.00019	0.000721	0.000295		0.000613	0.000204	0.00102	0.000974	0.000359	0.000604	7.64e-05	0.00081	3.98e-05	0.000167	7.05e-05		0.000173	9.05e-05	0.000614	0.000193	0.000121	6.04e-05	1.95e-05	0.000172
112.5	0.00197	0.00261	0.00378		0.00218	0.00185	0.00411	0.00445	0.00111	0.00163	0.000893	0.00306	0.000204	0.000692	0.000513		0.000878	0.000218	0.00112	0.00115	0.000355	0.000561	5.9e-05	0.000651	5.12e-05	0.000156	0.00012		0.000235	9.01e-05	0.000718	0.000209	0.000101	6.31e-05	1.45e-05	0.000169
117.5	0.00278	0.00189	0.00252		0.00236	0.00104	0.00332	0.00393	0.001	0.00184	0.000779	0.00266	0.000357	0.000565	0.000366		0.000964	0.000108	0.00133	0.00125	0.000359	0.000442	8.5e-05	0.000554	0.000137	0.00014	8.81e-05		0.000383	4.3e-05	0.000691	0.000238	0.000131	5.76e-05	2.01e-05	0.000124
122.5	0.00191	0.003	0.00219		0.00222	0.00267	0.00305	0.0039	0.00106	0.00149	0.00141	0.00123	0.000179	0.000734	0.000268		0.00101	0.000264	0.00094	0.00108	0.000387	0.00042	0.000169	0.00037	3.64e-05	0.000164	6.39e-05		0.00031	8.83e-05	0.000526	0.000217	7.86e-05	4.65e-05	5.11e-05	5.91e-05
127.5	0.00241	0.00158	0.00116		0.00226	0.00195	0.00357	0.0048	0.00145	0.0014	0.00121	0.00183	0.000213	0.000751	0.000219		0.000914	0.000171	0.00125	0.0012	0.000459	0.000416	0.000105	0.000535	3.99e-05	0.000123	7.48e-05		0.000259	5.79e-05	0.000738	0.000255	8.45e-05	5.22e-05	2.22e-05	7.84e-05
132.5	0.00192	0.00338	0.00173		0.00265	0.00127	0.00382	0.00413	0.00156	0.00139	0.000529	0.00141	0.000223	0.000737	0.000266		0.00111	0.000108	0.00105	0.00102	0.000463	0.00044	9.54e-05	0.000505	4.24e-05	0.000174	8.8e-05		0.000298	2.71e-05	0.000448	0.000206	8.28e-05	4.65e-05	1.68e-05	6.94e-05
137.5	0.00292	0.0019	0.00252		0.00289	0.00107	0.00376	0.00397	0.00138	0.00144	0.0012	0.0014	0.000316	0.000674	0.000332		0.00106	0.000112	0.00095	0.00099	0.000473	0.000448	0.000177	0.000581	9.06e-05	0.000128	7.96e-05		0.000325	2.69e-05	0.000347	0.000202	6.95e-05	5.11e-05	5.44e-05	6.72e-05
142.5	0.00121	0.00254	0.00213		0.00201	0.00167	0.00395	0.00485	0.00152	0.00112	0.000845	0.00177	0.000199	0.000745	0.000378		0.000758	0.000135	0.000819	0.000916	0.000535	0.000307	0.000128	0.000593	3.06e-05	0.000162	0.000104		0.000232	3.71e-05	0.000337	0.000184	7.53e-05	3.04e-05	2.82e-05	6.96e-05
147.5	0.00203	0.00166	0.00149		0.00231	0.00173	0.00445	0.00215	0.00147	0.000772	0.000952	0.00179	0.000208	0.000837	0.000291		0.00112	0.000184	0.000929	0.000458	0.000558	0.000254	0.000136	0.000537	5.04e-05	0.000114	8.89e-05		0.000322	3.85e-05	0.000343	8.74e-05	7.8e-05	2.43e-05	2.04e-05	8.56e-05
152.5	0.00136	0.00178	0.00194		0.00312	0.000984	0.00544	0.0015	0.000908	0.000652	0.000957	0.00149	0.000124	0.000833	0.000511		0.00128	0.000135	0.000835	0.000287	0.000416	0.000376	0.000149	0.000512	3.44e-05	0.000104	0.000105		0.000441	3.12e-05	0.00034	7.93e-05	5.1e-05	2.4e-05	2.46e-05	6.65e-05
157.5	0.00132	0.00201	0.00443		0.00292	0.00171	0.00413	0.00159	0.0011	0.000839	0.000888	0.00146	0.000202	0.000744	0.00114		0.00113	0.000232	0.000641	0.000326	0.00041	0.000333	0.000241	0.000599	3.37e-05	0.000106	0.000222		0.000282	7.07e-05	0.000355	6.16e-05	6.03e-05	2.87e-05	2.48e-05	6.78e-05
162.5	0.00196	0.00159	0.00498		0.00286	0.00124	0.00456	0.00274	0.0033	0.000727	0.00268	0.00197	0.000236	0.000409	0.00119		0.00111	0.000146	0.000666	0.000509	0.000628	0.000338	0.000607	0.000542	4.99e-05	0.000103	0.000217		0.000268	3.3e-05	0.000347	8.35e-05	0.000147	2.26e-05	0.000185	8.7e-05
167.5	0.00119	0.00164	0.00446		0.00264	0.000973	0.00373	0.00173	0.00298	0.000802	0.00131	0.00132	0.000241	0.000363	0.00104		0.00115	0.000137	0.000593	0.00031	0.000563	0.000199	0.00021	0.000383	4.46e-05	9.91e-05	0.000234		0.000327	3.22e-05	0.000288	6.63e-05	0.000118	2.11e-05	4.09e-05	6.6e-05
172.5	0.00275		0.00428		0.0035	0.00108	0.00321	0.00196	0.00459	0.000766	0.00115	0.00121	0.000261		0.000975		0.00158	0.000156	0.000396	0.000463	0.000575	0.00019	0.000341	0.000457	6.43e-05		0.000225		0.000515	3.22e-05	0.000241	7.92e-05	0.000169	2.03e-05	3.68e-05	5.08e-05
177.5	0.00116		0.00376		0.00308	0.00196	0.00278	0.00157	0.00394	0.000835	0.00106	0.00148	0.000258		0.000929		0.00141	0.000212	0.00038	0.000306	0.000372	0.000176	0.000302	0.000418	3.92e-05		0.00019		0.000358	8.49e-05	0.000154	6.35e-05	0.000184	1.79e-05	3.73e-05	5.62e-05
182.5
187.5
192.5
197.5
202.5
207.5
212.5
217.5
222.5
227.5
232.5
237.5

## Sheet: 4AP MK-801 E2 summary %
Time (min)	0-4 Hz												4-8 Hz												8-12 Hz
-2.5	100	100	100	100	100	100	100	100	100	100	100	100	100	100	100	100	100	100	100	100	100	100	100	100	100	100	100	100	100	100	100	100	100	100	100	100
2.5	181	109	60	151	320	170	151	180	141	179	110	95	90	132	46	139	721	149	200	180	111	170	85	124	103	140	54	154	475	163	159	163	120	205	77	130
7.5	534	109	45	154	329	159	139	136	175	158	70	72	112	104	19	171	576	192	174	207	108	166	29	141	164	124	31	154	302	292	135	210	152	181	30	179
12.5	394	112	66	160	359	123	133	123	165	147	72	71	84	140	35	161	668	165	137	189	102	209	52	127	114	147	49	158	374	183	111	211	125	171	36	134
17.5	490	110	74	154	77	107	119	128	158	199	79	70	125	127	37	167	56	124	112	213	136	251	51	125	152	130	48	145	38	152	72	214	126	241	48	151
22.5	675	117	85	191	84	142	125	142	216	256	165	83	182	155	42	176	68	100	110	247	147	327	111	238	299	149	53	169	44	122	83	178	145	268	88	231
27.5	811	120	104	174	225	269	128	134	220	290	195	69	265	157	41	156	111	166	105	237	146	379	92	154	398	141	61	164	73	159	82	261	159	281	58	185
32.5	1237	135	74	137	72	189	126	225	199	367	170	80	304	177	32	111	71	113	77	339	174	538	85	217	443	156	58	119	34	124	56	289	155	428	50	232
37.5	1608	183	89	189	105	243	151	170	281	467	122	104	421	177	34	179	97	118	89	306	151	794	40	293	676	165	64	226	56	159	73	276	162	444	39	302
42.5	1420	169	104		127	333	168	216	224	642	136	107	338	173	42		88	162	89	337	155	1103	43	311	528	143	66		52	179	96	245	145	741	50	407
47.5	1541	225	102		158	173	159	190	267	926	130	101	372	148	43		138	103	62	310	226	1326	39	256	588	132	80		82	112	80	327	192	885	51	235
52.5	1216	208	105		137	315	227	166	255	880	176	110	319	163	46		121	212	82	286	216	1380	37	282	471	154	81		70	225	148	275	194	853	51	298
57.5	1278	234	115		366	244	255	150	219	784	144	132	384	179	49		244	175	109	260	144	1523	47	392	560	158	101		205	223	180	248	204	857	52	466
62.5	1223	274	136		300	255	274	206	166	909	231	142	393	213	57		183	206	150	432	220	1481	62	390	600	191	104		181	307	231	310	233	760	60	407
67.5	1391	232	131		135	402	272	224	190	1115	236	163	350	196	55		241	306	142	425	260	1520	56	571	583	199	97		178	476	242	336	285	989	41	676
72.5	685	211	142		266	249	276	183	172	849	179	156	250	162	65		303	235	154	391	267	1859	33	443	319	174	97		252	453	281	346	416	848	25	518
77.5	800	207	147		191	196	254	208	167	770	155	152	238	167	64		271	167	127	397	264	1203	28	342	324	190	95		218	334	273	349	445	668	22	373
82.5	805	354	206		134	248	212	198	285	838	156	170	286	152	86		275	220	134	387	301	1331	23	446	357	218	136		163	510	299	317	496	794	14	601
87.5	775	156	162		196	182	183	238	198	1341	61	164	220	155	87		354	168	151	544	290	1568	10	368	290	159	100		310	413	327	447	562	1053	10	370
92.5	1730	160	160		118	159	166	233	233	1425	15	188	529	179	62		232	211	169	414	358	2218	6	420	603	203	72		161	441	442	398	572	1126	7	483
97.5	1254	181	166		210	214	157	348	203	1639	27	171	430	168	64		537	316	188	768	248	2241	12	361	454	153	74		392	562	482	711	490	1285	14	299
102.5	925	168	213		194	223	208	272	346	1341	17	153	362	175	79		356	199	220	496	370	2102	9	395	398	179	77		349	322	470	473	442	1180	6	320
107.5	1103	180	197		155	227	178	369	192	2059	23	132	397	155	64		322	200	216	569	236	2130	9	358	567	141	72		230	392	418	538	360	1171	6	356
112.5	805	354	206		134	248	212	198	285	838	156	170	286	152	86		275	220	134	387	301	1331	23	446	357	218	136		163	510	299	317	496	794	14	601
117.5	685	257	168		196	122	169	285	154	1481	27	105	312	292	79		506	106	280	732	236	1561	10	245	476	484	90		509	186	471	663	390	1117	6	257
122.5	1087	177	145		184	315	155	283	164	1199	50	49	405	146	58		532	259	198	630	254	1481	20	163	557	129	65		412	383	358	603	234	902	16	123
127.5	572	223	77		188	230	181	348	222	1131	43	72	414	174	47		480	167	264	704	302	1468	13	236	418	141	76		344	251	503	710	252	1011	7	163
132.5	1225	178	115		220	149	194	300	240	1122	19	56	406	182	58		581	106	221	595	304	1553	11	223	592	150	90		395	117	305	573	246	901	5	144
137.5	690	270	167		240	126	191	288	212	1164	42	56	371	259	72		558	110	201	579	311	1581	21	257	437	321	81		432	117	236	563	207	990	17	139
142.5	921	112	142		167	197	200	352	235	905	30	70	411	163	82		398	132	173	536	352	1082	15	262	551	108	106		308	161	229	513	224	589	9	144
147.5	602	187	99		192	203	225	156	227	622	34	71	462	171	63		587	180	196	268	367	895	16	237	389	178	91		427	167	234	243	232	471	6	178
152.5	647	125	129		259	116	276	109	140	525	34	59	460	101	111		674	132	176	168	274	1326	18	226	354	122	107		586	135	232	221	152	465	8	138
157.5	728	122	295		242	201	209	116	170	676	31	58	410	165	247		591	227	135	191	270	1175	29	264	361	119	227		375	306	242	171	180	556	8	141
162.5	576	181	331		238	146	231	199	507	586	95	78	226	193	256		583	143	141	298	413	1193	73	239	350	177	222		356	143	236	232	437	438	58	180
167.5	594	110	296		219	114	189	126	458	646	46	52	200	197	224		605	134	125	181	370	703	25	169	337	158	239		435	140	196	185	350	409	13	137
172.5		254	284		291	127	163	142	706	617	41	48		214	211		832	152	84	271	378	671	41	202		228	230		684	140	164	220	504	394	11	105
177.5		108	250		256	230	141	114	605	672	37	58		211	201		742	208	80	179	245	620	36	184		139	194		476	368	105	177	547	346	12	117
182.5
187.5
192.5
197.5
202.5
207.5
212.5
217.5
222.5
227.5
232.5
237.5

## Sheet: 4AP only sSD E2 summary %
Time (min)	0-4 Hz							4-8 Hz							8-12 Hz
-2.5	100	100	100	100	100	100	100	100	100	100	100	100	100	100	100	100	100	100	100	100	100
2.5	100	140	136	65	97	130	90	104	61	98	85	95	107	93	109	57	126	73	114	97	77
7.5	22	151	194	70	82	75	58	21	45	135	80	79	90	47	17	31	166	63	103	70	43
12.5	53	138	203	63	131	73	16	47	55	128	74	116	83	17	49	31	137	66	128	67	14
17.5	43	108	276	48	132	90	22	39	48	227	55	117	84	22	37	28	199	49	134	62	17
22.5	53	70	26	12	127	88	43	42	46	23	12	126	87	35	36	24	39	13	130	57	26
27.5	53	41	223	8	127	78	57	41	32	185	7	129	74	41	38	16	125	9	143	43	28
32.5	51	38	254	15	115	102	56	35	37	201	11	122	94	45	29	15	148	15	139	64	33
37.5	60	50	234	21	106	104	57	39	37	220	13	108	93	45	39	18	159	17	127	64	42
42.5	86	63	295	23	109	68	77	41	49	325	15	110	61	51	40	24	199	18	129	39	51
47.5	61	58	386	23	103	60	114	35	53	449	15	105	56	64	36	22	243	16	116	30	56
52.5	93	44	312	24	103	47	121	51	50	407	16	106	57	80	45	22	229	17	120	24	76
57.5	51	51	284	28	79	74	136	33	46	402	17	69	58	91	30	21	233	18	74	38	84
62.5	42	48	340	29	12	44	148	27	55	474	19	7	23	98	34	23	269	16	6	13	96
67.5	56	42	323	12	18	75	153	48	56	431	8	8	47	133	62	22	276	8	6	25	139
72.5	44	38	356	5	12	55	183	56	56	492	3	8	32	135	63	23	335	4	8	15	163
77.5	54	33	325	5	14	43	174	53	50	422	4	9	26	131	79	27	331	4	8	12	184
82.5	42	32	345	8	21	34	181	57	60	515	7	12	28	139	116	30	453	8	12	17	188
87.5	48	34	341	12	24	49	178	48	69	471	11	12	50	118	101	26	448	13	12	29	211
92.5	45	21	252	17	35		210	43	73	396	16	17		85	77	25	469	16	15		167
97.5	85	24	238	5	30		201	49	52	433	4	16		83	69	22	444	4	13		175
102.5	76	23	242	9	40		230	49	64	453	7	27		68	80	28	567	8	24		99
107.5	64	17	229	16	43		247	51	63	525	16	35		53	91	25	682	15	34		39
112.5	42	32	345	8	21		181	57	60	515	7	12		139	116	30	453	8	12		188
117.5	49	8	243	7	43		263	39	48	475	6	50		61	133	16	802	6	64		100
122.5	59	10	195	13			218	44	21	530	12			61	102	11	972	14			60
127.5	44	12	152	21			223	47	8	537	19			42	44	9	1041	19			28
132.5	54		200	11			221	27		500	6			43	30		831	5			33
137.5	52		219	10			234	52		494	5			47	45		1290	6			40
142.5	53		196	8			196	49		515	4			45	37		1622	5			35
147.5	63		221	4			192	53		345	3			49	44		260	3			39
152.5	83		200	2			169	63		374	2			39	96		711	1			33
157.5	80		267	2			149	64		487	1			42	46		594	1			33
162.5	80		267	1			148	55		496	1			51	37		589	0			46
167.5	59		318	0			114	55		549	0			39	35		398	0			34
172.5	63		299	0			132	53		481	0			52	34		337	1			41
177.5	79		319				106	65		612				47	44		411				44
182.5
187.5
192.5
197.5
202.5
207.5
212.5
217.5
222.5
227.5
232.5
237.5

## Sheet: 4AP MK-801 E3 summary raw
Time (min)	0-4 Hz									4-8 Hz									8-12 Hz
-2.5	0.000217	0.000582	0.00206	0.00262	0.00192	0.000152	0.000466	0.000152	0.000438	8.78e-05	0.000182	0.000305	0.000645	0.000372	6.14e-05	0.000132	1.64e-05	8.65e-05	1.04e-05	9.41e-05	8.55e-05	0.000137	4.92e-05	2.08e-05	1.31e-05	6.45e-06	4.2e-05
2.5	0.000346	0.00183	0.00509	0.00333	0.0035	0.000458	0.000755	0.000252	0.000661	9.46e-05	0.000378	0.00085	0.00102	0.000692	0.000108	0.000282	3.08e-05	0.000128	1.65e-05	0.000102	0.000281	0.00017	0.000207	5.05e-05	5.99e-05	7.57e-06	2.44e-05
7.5	0.000424	0.00143	0.00763	0.00291	0.00378	0.00107	0.000839	0.000104	0.000751	0.000136	0.000376	0.00103	0.000823	0.000742	0.000263	0.000273	8.96e-06	0.000157	2.15e-05	8.28e-05	0.000328	0.000104	0.000244	0.000105	5.46e-05	3.43e-06	4.68e-05
12.5	0.000412	0.0018	0.00547	0.00361	0.00373	0.00161	0.000956	0.000101	0.000775	0.000112	0.000372	0.000713	0.000935	0.000815	0.00035	0.000349	1.05e-05	0.000138	2.25e-05	0.000115	0.000331	0.000173	0.000266	9.87e-05	5.93e-05	4.16e-06	3.97e-05
17.5	0.000377	0.00127	0.0036	0.00114	0.00371	0.00101	0.00119	0.000105	0.000684	0.000112	0.000322	0.000717	0.000704	0.000803	0.000242	0.000364	1.32e-05	0.000149	2.03e-05	9.65e-05	0.00024	6.84e-05	0.000231	9.05e-05	7.6e-05	2.68e-06	3.69e-05
22.5	0.000419	0.00128	0.00369	0.00198	0.00333	0.00186	0.00117	0.000165	0.00093	0.000132	0.000278	0.000486	0.000659	0.00086	0.000341	0.000376	1.35e-05	0.000168	2.61e-05	6.05e-05	0.000121	9.97e-05	0.00019	0.000132	8.16e-05	3.4e-06	5.54e-05
27.5	0.000548	0.00161	0.00531	0.00164	0.00463	0.00197	0.00119	0.000242	0.000668	0.000166	0.000272	0.000647	0.000622	0.000894	0.000474	0.000402	1.4e-05	0.000201	2.86e-05	9.01e-05	0.000165	9e-05	0.000251	0.000159	9.04e-05	4.3e-06	3.26e-05
32.5	0.000576	0.000992	0.00293	0.00152	0.00398	0.00234	0.00116	0.000256	0.000846	0.000234	0.000226	0.000485	0.000588	0.000857	0.000648	0.000429	1.47e-05	0.000278	3.25e-05	3.94e-05	0.000104	8.06e-05	0.000216	0.000149	0.000113	4e-06	3.59e-05
37.5	0.000687	0.00123	0.00412	0.0013	0.00412	0.00291	0.00113	0.000205	0.000789	0.000276	0.000296	0.000582	0.000691	0.000934	0.000701	0.000577	1.47e-05	0.000294	5.05e-05	4.87e-05	0.000148	6.84e-05	0.000217	0.00019	0.000121	4.3e-06	4.08e-05
42.5		0.00124	0.00525	0.00196	0.00362	0.00271	0.0013	0.000287	0.000858		0.000222	0.000718	0.000517	0.00085	0.000623	0.000642	2.45e-05	0.000316		5.3e-05	0.00018	8.66e-05	0.000204	0.000178	0.000141	6.12e-06	5.11e-05
47.5		0.00156	0.00249	0.00184	0.00386	0.00408	0.00164	0.000267	0.00104		0.000284	0.000527	0.000546	0.000789	0.000907	0.000708	2.34e-05	0.000345		6.75e-05	7.43e-05	7.92e-05	0.00021	0.000227	0.000175	6.42e-06	5.66e-05
52.5		0.00113	0.00698	0.00362	0.00245	0.00522	0.00176	0.000384	0.00152		0.000257	0.000777	0.000662	0.000644	0.000924	0.000773	2.21e-05	0.000394		5.18e-05	0.000198	0.000125	0.000149	0.00026	0.000154	5.99e-06	7.94e-05
57.5		0.00162	0.00523	0.00444	0.00248	0.00309	0.00178	0.000303	0.00171		0.000259	0.000767	0.000847	0.000627	0.000839	0.000783	2.52e-05	0.000469		7.71e-05	0.00018	0.000333	0.000148	0.000175	0.000131	7.01e-06	9.2e-05
62.5		0.00163	0.00699	0.00627	0.00227	0.00361	0.00192	0.000408	0.0026		0.000266	0.000864	0.0013	0.000644	0.00099	0.000821	2.98e-05	0.000666		0.000102	0.000268	0.000517	0.000144	0.000224	0.000116	7.07e-06	0.000155
67.5		0.00114	0.0125	0.00853	0.0024	0.00468	0.00229	0.000587	0.00331		0.000279	0.00137	0.00115	0.000601	0.000929	0.000742	4.32e-05	0.000786		6.83e-05	0.000481	0.000357	0.00014	0.000195	0.000124	1.33e-05	0.000177
72.5		0.00224	0.00703	0.0084	0.00246	0.00363	0.00179	0.001	0.00227		0.000385	0.000934	0.00144	0.000766	0.000802	0.000776	8.54e-05	0.000679		0.0001	0.000436	0.00059	0.000211	0.000155	0.000116	2.46e-05	0.000123
77.5		0.00186	0.00717	0.00863	0.00213	0.0022	0.00169	0.00125	0.00202		0.000471	0.000835	0.00125	0.000634	0.001	0.000731	0.000125	0.000989		0.000165	0.000275	0.000411	0.00011	0.000116	9.75e-05	3.83e-05	0.000115
82.5		0.00115	0.00789	0.00655	0.00178	0.00241	0.0021	0.00181	0.00238		0.00036	0.000967	0.00089	0.000571	0.00101	0.000751	0.00014	0.000506		8.1e-05	0.000458	0.000279	0.000115	0.000114	0.000108	3.53e-05	0.0001
87.5		0.00222	0.00548	0.00752	0.00207	0.00208	0.00275	0.00167	0.00196		0.000404	0.000819	0.00142	0.000649	0.000935	0.000638	0.000126	0.000572		0.000118	0.000224	0.000452	0.000155	0.000103	0.000116	3.41e-05	7.87e-05
92.5		0.00123	0.00559	0.0067	0.00196	0.00179	0.00257	0.00066	0.00229		0.00035	0.000934	0.00116	0.000638	0.000864	0.000533	0.000179	0.000535		0.000115	0.000358	0.000374	0.000193	9.05e-05	9.83e-05	2.7e-05	8.53e-05
97.5		0.0018	0.00777	0.00629	0.00221	0.00672	0.00266	0.00196	0.00188		0.000484	0.00146	0.00117	0.000533	0.00127	0.000387	0.000472	0.000869		0.00011	0.000471	0.000402	0.000124	0.000395	7.25e-05	0.000154	8.14e-05
102.5		0.00348	0.00688	0.0103	0.00206	0.00155	0.00202	0.000807	0.0019		0.000634	0.00106	0.00167	0.000608	0.00123	0.000383	0.000286	0.000679		0.000173	0.000337	0.000514	0.000103	9.66e-05	6.59e-05	4.33e-05	8.29e-05
107.5		0.00175	0.00706	0.00938	0.00255	0.00179	0.00334	0.00126	0.00214		0.000521	0.000912	0.0018	0.00039	0.00102	0.000616	0.000292	0.000624		0.000168	0.000369	0.000537	0.00011	0.000102	9.58e-05	5.92e-05	0.000112
112.5		0.00182	0.00696	0.0123	0.0019	0.00198	0.00224	0.00139	0.00176		0.000447	0.00102	0.00239	0.000528	0.000788	0.00057	0.000148	0.000639		0.000104	0.000389	0.000779	0.000167	0.000117	8.55e-05	3.66e-05	9.46e-05
117.5		0.00306	0.00232	0.0158	0.0018	0.0024	0.0025	0.00136	0.00223		0.00055	0.000432	0.00309	0.000723	0.000773	0.000647	0.000193	0.000503		0.00015	0.000119	0.000926	0.000131	0.000178	9.59e-05	5.02e-05	0.00011
122.5		0.00164	0.00782	0.0133	0.00181	0.00186	0.00201	0.00274	0.0014		0.000419	0.00104	0.00238	0.000655	0.000677	0.000582	0.000475	0.000598		0.000117	0.000365	0.000715	0.000123	9.94e-05	7.91e-05	0.000157	7.5e-05
127.5		0.00224	0.0055	0.0152	0.002	0.00166	0.00206	0.0012	0.00137		0.000502	0.000812	0.00387	0.000666	0.000709	0.000548	0.00021	0.000708		0.000122	0.000259	0.00113	0.000179	9.54e-05	8.6e-05	4.41e-05	7.56e-05
132.5		0.00158	0.00278	0.0152	0.00178	0.0015	0.00182	0.00103	0.000921		0.000496	0.000507	0.00266	0.000672	0.000652	0.000562	0.000388	0.000844		0.000109	7.16e-05	0.000796	0.000167	7.74e-05	7.42e-05	4.31e-05	5.74e-05
137.5		0.00238	0.00201	0.0172	0.00186	0.00159	0.00225	0.00278	0.000898		0.000412	0.000542	0.00367	0.000701	0.000645	0.000581	0.00063	0.000866		0.000114	6.54e-05	0.00108	0.00015	8.55e-05	8.94e-05	0.000207	6.3e-05
142.5		0.00224	0.00437	0.017	0.00216	0.00139	0.0019	0.00136	0.00112		0.000391	0.00077	0.00252	0.000709	0.000598	0.000578	0.00039	0.000787		0.000147	0.000139	0.000826	0.00018	8.39e-05	5.8e-05	5.22e-05	6.66e-05
147.5		0.00167	0.00477	0.0225	0.00203	0.00209	0.00148	0.00317	0.0013		0.000464	0.00109	0.00465	0.0007	0.000661	0.000535	0.000648	0.000772		0.000115	0.000161	0.00157	0.000179	7.01e-05	5.97e-05	9.73e-05	7.73e-05
152.5		0.00262	0.0037	0.0243	0.00183	0.00125	0.00098	0.00109	0.00096		0.000479	0.000864	0.00485	0.000845	0.000618	0.000779	0.000233	0.000772		0.000157	0.000138	0.00144	0.000214	5.97e-05	6e-05	3.56e-05	6.16e-05
157.5		0.00107	0.00493	0.0169	0.00147	0.00133	0.00117	0.000798	0.000841		0.000391	0.001	0.00352	0.000648	0.000684	0.000837	0.000318	0.000756		9.42e-05	0.000332	0.00128	0.000133	6.4e-05	7.6e-05	2.54e-05	5.88e-05
162.5		0.00144	0.00358	0.0221	0.00168	0.000603	0.000811	0.00297	0.00133		0.000407	0.000775	0.0043	0.000758	0.000457	0.000704	0.00104	0.000543		8.27e-05	0.000119	0.00156	0.000145	3.74e-05	6.06e-05	0.000322	7.62e-05
167.5		0.00162	0.00366	0.0173	0.00166	0.00312	0.000954	0.00106	0.00096		0.000358	0.000389	0.00362	0.00078	0.000619	0.000557	0.00032	0.000709		7.9e-05	0.000116	0.00142	0.000189	0.00012	6.4e-05	3.57e-05	7.36e-05
172.5		0.00141	0.0037	0.0106	0.00152	0.00273	0.00116	0.00102	0.000883		0.000368	0.000941	0.00185	0.000815	0.000581	0.000487	0.000475	0.000886		8.94e-05	0.000132	0.000659	0.000185	0.000122	6.42e-05	3.59e-05	6.27e-05
177.5		0.00131	0.00794	0.00514	0.00169	0.00388	0.0014	0.000971	0.00105		0.000415	0.00168	0.0015	0.000646	0.000881	0.00045	0.000282	0.000756		8.31e-05	0.000669	0.000849	0.000178	0.000191	6.33e-05	3.89e-05	7.04e-05
182.5
187.5
192.5
197.5
202.5
207.5
212.5
217.5
222.5
227.5
232.5
237.5

## Sheet: 4AP MK-801 E3 summary %
Time (min)	0-4 Hz									4-8 Hz									8-12 Hz
-2.5	100	100	100	100	100	100	100	100	100	100	100	100	100	100	100	100	100	100	100	100	100	100	100	100	100	100	100
2.5	160	314	247	127	182	302	162	165	151	108	208	279	158	186	176	213	188	148	158	109	328	124	421	242	456	117	58
7.5	196	246	370	111	196	705	180	68	171	155	207	337	128	199	428	206	55	182	207	88	384	76	495	506	416	53	111
12.5	190	309	266	138	194	1058	205	66	177	128	204	234	145	219	570	264	64	159	216	122	388	127	540	474	452	64	95
17.5	174	219	175	43	193	667	255	69	156	127	177	235	109	216	395	275	80	173	195	103	281	50	470	435	579	42	88
22.5	193	220	179	75	173	1227	251	108	212	151	153	159	102	231	555	284	82	195	251	64	142	73	386	633	622	53	132
27.5	253	276	258	62	241	1300	256	159	152	189	150	212	96	240	772	304	85	232	275	96	193	66	510	763	688	67	78
32.5	266	171	142	58	207	1544	250	168	193	266	124	159	91	230	1054	324	90	321	313	42	122	59	440	714	863	62	86
37.5	317	211	200	50	214	1917	243	135	180	314	163	191	107	251	1141	436	90	340	485	52	173	50	442	911	921	67	97
42.5		213	255	75	188	1786	280	188	196		122	235	80	228	1015	485	150	366		56	211	63	415	853	1071	95	122
47.5		268	121	70	201	2689	353	175	237		156	173	85	212	1476	534	143	399		72	87	58	426	1090	1336	100	135
52.5		194	339	138	127	3436	378	252	347		141	255	103	173	1505	584	135	456		55	232	92	303	1247	1175	93	189
57.5		278	254	169	129	2034	383	199	391		143	251	131	169	1366	591	154	542		82	210	243	301	840	996	109	219
62.5		280	340	239	118	2376	413	268	594		146	283	202	173	1612	620	182	771		108	314	377	294	1076	880	110	370
67.5		197	609	325	125	3081	493	385	755		154	450	179	162	1512	560	263	908		73	563	260	285	937	941	206	422
72.5		385	342	320	128	2391	384	658	519		211	306	223	206	1305	586	520	785		106	510	431	429	746	882	381	293
77.5		319	348	329	111	1446	363	822	461		259	274	194	170	1628	552	764	1143		176	321	300	224	557	742	593	274
82.5		198	383	250	92	1586	451	1190	543		198	317	138	153	1650	567	850	585		86	536	204	233	548	819	548	239
87.5		381	266	287	107	1373	590	1095	447		222	268	219	174	1522	482	765	662		126	263	330	315	497	880	528	187
92.5		212	272	255	102	1181	551	433	523		192	306	180	171	1407	403	1091	619		122	419	273	392	435	748	419	203
97.5		309	378	240	115	4430	572	1284	430		266	478	181	143	2065	292	2875	1006		117	551	294	252	1895	552	2387	194
102.5		599	334	393	107	1021	435	529	433		349	348	258	163	1996	289	1741	785		184	394	376	210	464	502	671	198
107.5		302	343	357	133	1179	718	826	489		286	299	279	105	1657	465	1781	722		178	432	392	223	491	730	919	268
112.5		198	383	250	92	1586	451	1190	543		198	317	138	153	1650	567	850	585		86	536	204	233	548	819	548	239
117.5		526	113	603	93	1579	537	895	508		302	141	478	194	1259	488	1174	581		159	140	676	267	853	731	778	263
122.5		282	380	505	94	1228	432	1799	320		230	341	369	176	1102	439	2897	691		124	427	522	251	477	603	2435	179
127.5		384	267	578	104	1095	442	788	314		276	266	599	179	1154	414	1280	819		130	303	829	363	458	655	684	180
132.5		271	135	581	93	991	391	675	210		272	166	413	181	1062	424	2366	976		115	84	581	339	372	565	668	137
137.5		409	98	654	97	1045	483	1820	205		227	177	570	188	1051	438	3839	1002		121	77	789	305	411	681	3210	150
142.5		385	212	649	112	913	409	891	257		215	252	391	191	974	437	2376	910		156	163	603	365	403	442	809	159
147.5		287	232	857	106	1378	318	2077	298		255	356	721	188	1076	404	3947	893		122	189	1149	364	337	455	1509	184
152.5		449	180	928	95	823	211	712	219		263	283	751	227	1006	588	1418	893		167	161	1050	435	287	457	552	147
157.5		185	240	643	77	879	252	523	192		215	328	546	174	1113	632	1937	874		100	388	932	270	307	579	394	140
162.5		248	174	842	87	397	174	1949	304		224	254	667	204	745	531	6356	628		88	139	1137	295	179	462	4990	182
167.5		279	178	660	86	2052	205	696	219		197	127	561	210	1007	421	1948	820		84	136	1037	384	576	487	553	175
172.5		243	180	404	79	1795	249	668	202		202	308	287	219	947	368	2898	1024		95	154	482	376	585	489	557	149
177.5		225	386	196	88	2555	301	637	241		228	550	233	173	1435	340	1722	875		88	783	620	361	919	482	603	168
182.5
187.5
192.5
197.5
202.5
207.5
212.5
217.5
222.5
227.5
232.5
237.5

## Sheet: 4AP only sSD E3 summary %
Time (min)	0-4 Hz														4-8 Hz														8-12 Hz
-2.5	100	100	100	100	100	100	100	100	100	100	100	100			100	100	100	100	100	100	100	100	100	100	100	100			100	100	100	100	100	100	100	100	100	100	100	100
2.5	80	102	107	98	60	67	133	87	86	79	73	39			132	97	122	92	81	90	99	97	85	41	84	48			103	64	101	100	93	76	76	83	102	54	83	45
7.5	73	118	100	92	43	97	140	95	59	121	68	74			143	96	108	119	60	136	114	100	60	49	80	47			110	67	128	111	74	94	86	86	61	70	86	42
12.5	67	60	96	91	41	151	114	98	66	107	49	98			151	50	73	109	89	135	106	91	70	57	55	65			111	38	74	110	83	102	72	78	74	66	52	51
17.5	64	69	136	100	31	133	98	97	62	144	32	95			165	55	103	102	57	140	88	84	57	63	41	67			128	40	107	106	51	109	64	74	52	70	44	58
22.5	50	52	146	107	43	185	75	122	76	189	31	121			152	44	125	113	84	151	73	80	34	97	38	69			106	29	120	104	68	105	58	80	37	96	41	54
27.5	62	62	155	110	41	161	113	105	129	181	26	137			164	68	119	98	52	116	75	67	68	96	29	66			124	37	115	94	46	85	48	58	64	103	31	55
32.5	65	58	197	93	43	132	101	125	88	247	30	166			169	53	108	96	64	91	82	76	66	129	36	63			121	35	114	98	53	79	54	68	38	128	37	48
37.5	81	62	269	104	50	145	111	110	91	239	28	202			185	58	81	111	65	91	69	77	62	149	29	84			154	39	84	97	62	72	42	59	39	93	26	61
42.5	71	85	364	107	28	145	84	127	89	353	27	185			234	67	104	97	93	93	60	83	66	203	32	64			117	49	106	79	77	50	42	72	41	138	31	53
47.5	78	69	531	109	28	135	66	128	126	358	32	208			206	67	145	103	67	81	49	77	85	202	32	65			127	41	113	81	55	49	33	60	52	144	30	52
52.5	74	85	484	109	31	119	72	140	85	451	37	260			192	62	118	83	106	81	53	77	90	306	36	98			109	40	85	77	83	48	35	64	39	228	39	66
57.5	78	62	492	106	32	114	95	131	152	447	36	281			150	69	82	97	109	91	48	64	72	326	29	83			133	34	84	88	93	46	37	57	63	185	27	55
62.5	91	84	499	109	30	125	56	141	115	450	33	279			262	79	83	90	139	120	51	79	65	374	28	87			155	47	71	81	101	42	31	64	43	253	30	64
67.5	68	68	591	119	27	116	77	136	143	399	42	337			198	83	105	116	109	122	45	79	88	316	42	100			108	36	83	84	97	47	33	52	57	235	49	79
72.5	74	65	707	106	30	101	58	142	115	375	53	278			226	77	91	99	135	95	46	80	84	341	48	114			119	30	77	93	90	49	31	63	47	241	60	83
77.5	77	62	705	115	28	88	69	133	144	448	34	337			189	65	106	119	76	97	46	73	76	391	31	95			133	31	101	92	69	48	42	53	57	293	29	76
82.5	79	72	631	120	19	89	66	133	134	358	38	285			221	82	89	107	68	77	38	78	77	344	37	106			136	36	99	104	92	48	32	64	52	258	37	70
87.5	67	58	754	119	22	98	49	115	125	415	43	379			256	64	99	139	74	103	32	70	78	336	41	134			142	30	87	97	88	49	28	56	41	318	43	83
92.5	66	77	991	118	25	90	51	117	150	355	50	329			272	66	100	106	108	73	35	57	87	355	54	107			131	33	94	102	98	50	28	48	83	269	53	80
97.5	76	84	981	116	21	82	57	143	119	404	50	408			200	91	110	100	134	83	42	96	94	376	59	107			149	48	98	81	116	61	40	77	59	268	60	69
102.5	77	93	850	104	24	115	52	137	124	317	58	413			225	112	97	104	124	87	36	81	69	320	58	93			182	56	78	72	118	54	33	60	78	279	54	61
107.5	76	102	796	124	27	116	41	145	141	340	56	353			251	99	87	100	126	104	37	93	107	254	63	176			175	49	78	82	128	58	34	68	128	241	56	90
112.5	79	72	631	120	19	89	66	133	134	358	38	285			221	82	89	107	68	77	38	78	77	344	37	106			136	36	99	104	92	48	32	64	52	258	37	70
117.5	95	101	787	95	27	95	35	135	157	323	55	404			294	85	111	95	137	94	29	95	95	282	55	152			179	45	87	94	130	57	23	139	75	231	49	79
122.5	77	135	936	103	25	117	34	126	187	250		414			232	132	111	159	128	80	32	74	100	243		120			139	72	86	95	95	51	24	82	101	188		69
127.5	84	178	809	108	26	90	65	129	90	344		473			260	123	92	88	132	88	45	78	69	323		151			161	67	74	68	129	58	35	46	62	250		95
132.5	81	100	834	96	29	84		154	93	315		387			288	93	95	128	151	67		102	84	263		152			162	58	77	85	113	31		105	54	204		84
137.5	81	75	1067	97	27	87		136	122	564		442			327	77	108	105	110	83		92	105	378		101			186	50	86	77	110	50		82	59	239		67
142.5	94	88	963	107	28	110		133	150	537		383			247	89	114	122	130	109		83	116	350		107			154	55	102	90	126	67		49	77	225		73
147.5	82	83	812	103	29	106		121	111	372		395			247	76	89	117	108	91		83	119	317		248			176	47	64	74	100	50		46	62	224		119
152.5	84	90			27	79		126	125	477		378			244	82			142	106		62	130	407		178			157	46			119	67		39	66	284		85
157.5	78	114			28	114		129	106	415		395			299	78			99	112		104	139	335		104			173	29			79	69		51	71	263		85
162.5	67	72			22	121		114	137	416		427			287	63			67	145		62	121	383		213			164	43			70	82		33	88	264		116
167.5	72	91			22	140		108	218	430		308			296	87			84	158		65	157	295		131			149	51			77	83		43	167	243		60
172.5	79	73			23	108		97	186	441		438			291	64			126	142		61	163	369		164			184	38			92	96		37	145	250		84
177.5	69	89			25	119		154	107	455		362			271	88			82	107		112	115	311		153			148	54			65	61		79	56	211		72
182.5
187.5
192.5
197.5
202.5
207.5
212.5
217.5
222.5
227.5
232.5
237.5
