# Supplementary material for: Spreading depression as an innate antiseizure mechanism
Source: Nat Commun. 2021 Apr 13;12:2206. doi: 10.1038/s41467-021-22464-x (PMC8044138; doi:10.1038/s41467-021-22464-x)
Supplement: Supplementary file 7 — Source Data [file 41467_2021_22464_MOESM7_ESM.zip › Source Data Excel 20210303/Figures/Figure 10/Figure 10.xlsx]

## Sheet: Figure 10
	Time (min)	0-4 Hz							4-8 Hz							8-12 Hz
Baseline	-6	0.00263	0.000146	0.00015	0.00386	0.000656	0.000407	0.00033	0.0097	0.000244	0.000335	0.0117	0.00214	0.000556	0.000406	0.00346	9.44e-05	6.69e-05	0.000658	0.000262	0.000204	9.99e-05
Pre-SD	-2	0.0545	0.00353	0.0514	0.118	0.0493	0.0203	0.0125	0.0262	0.00304	0.0353	0.0696	0.0327	0.0173	0.00473	0.0158	0.00108	0.0164	0.0242	0.0211	0.00855	0.00307
0-2	2	0.0014835	0.0001056	0.0005245	0.003185	0.001091	0.0012365	0.0012955	0.0002714	7.615e-05	0.0002145	0.00095235	6.9e-05	7.175e-05	0.00018685	0.0001074	5.105e-05	2.53e-05	0.0001832	2.83e-05	2.81e-05	5.3825e-05
2-4	4	0.0002765	0.000137	0.000363	0.0004345	0.00027	0.0001945	0.0003525	0.000452	0.000231	0.0002975	0.000351	0.0003815	5.995e-05	4.81e-05	0.000235	0.0002625	4.995e-05	0.00012675	0.0001131	2.03e-05	1.775e-05
4-6	6	0.0002625	0.000195	0.0010095	0.001662	0.0002365	0.000216	0.0002765	0.00189	0.000222	0.000644	0.003365	0.00332	9.185e-05	4.845e-05	0.00173	0.000372	0.0002176	0.0009775	0.0012575	4.38e-05	1.55e-05
6-8	8	0.001178	0.00185	0.000498	0.005515	0.0006205	0.00015	0.000247	0.005675	0.001074	0.000457	0.00871	0.00859	0.000211	3.775e-05	0.004535	0.000396	0.00012685	0.002085	0.00393	0.0001258	1.235e-05
8-10	10	0.00317	0.000813	0.001485	0.003875	0.006041	0.0002165	0.0001945	0.00688	0.001215	0.000999	0.008945	0.007205	0.0003205	0.00010825	0.00442	0.000503	0.0004085	0.00237	0.002635	0.000188	1.455e-05
10-12	12	0.00851	0.0018	0.00617	0.003335	0.002275	0.0003525	0.0004735	0.0121	0.00119	0.002375	0.00734	0.00431	0.000795	0.000527	0.007595	0.000531	0.0007375	0.001715	0.00279	0.000408	6.37e-05
12-14	14	0.007205	0.004195	0.007315	0.0308435	0.00254	0.000799	0.000149	0.0126	0.001375	0.00452	0.011835	0.00481	0.001335	0.0003205	0.00785	0.0005185	0.001615	0.004546	0.00389	0.0007195	3.73e-05
14-16	16	0.008665	0.002965	0.0039	0.00459	0.00189	0.00129	0.001463	0.01475	0.00126	0.003045	0.00902	0.00543	0.00169	0.000322	0.00869	0.0005305	0.0012765	0.002085	0.00372	0.00104	4.715e-05
16-18	18	0.0798885	0.00631	0.00234	0.006535	0.001995	0.002435	0.000841	0.0271	0.00168	0.002225	0.01395	0.00458	0.00314	0.0003435	0.015565	0.000529	0.0010035	0.002805	0.003435	0.00185	3.93e-05
18-20	20	0.04914	0.00766	0.00807	0.004225	0.001525	0.00256	0.0001885	0.0188	0.00208	0.00564	0.012625	0.00545	0.00357	0.000297	0.00826	0.0008685	0.00266	0.003025	0.002785	0.00182	1.905e-05
20-22	22	0.0383	0.005915	0.022789	0.003625	0.007175	0.004195	0.000777	0.0183	0.0020465	0.011683	0.01069	0.00541	0.006045	0.000339	0.004935	0.000766	0.005071	0.002465	0.002345	0.002945	4.235e-05
22-24	24	0.097474	0.005085	0.00301	0.006975	0.0013	0.004195	0.0016245	0.03845	0.00189	0.002535	0.01565	0.00518	0.005525	0.000508	0.012785	0.0006435	0.001072	0.0041	0.00223	0.002995	4.925e-05
24-26	26	0.154	0.00871	0.00375	0.006845	0.0013	0.012365	0.0001505	0.0411	0.00251	0.00325	0.01705	0.004835	0.01319	0.0002915	0.013385	0.001029	0.00151	0.0043	0.00214	0.00716	1.425e-05
26-28	28	0.102165	0.008995	0.0032755	0.0048	0.00132	0.00805	0.000131	0.0266	0.002935	0.003095	0.01285	0.005195	0.008225	0.000265	0.00933	0.0010855	0.001304	0.00366	0.00204	0.005535	1.365e-05
28-30	30	0.11471	0.008873	0.002098	0.005955	0.00135	0.007335	0.000181	0.02875	0.00269	0.002175	0.0136	0.00504	0.00896	0.000251	0.010685	0.00093	0.000925	0.00398	0.002065	0.00453	1.36e-05
