# Supplementary material for: Spreading depression as an innate antiseizure mechanism
Source: Nat Commun. 2021 Apr 13;12:2206. doi: 10.1038/s41467-021-22464-x (PMC8044138; doi:10.1038/s41467-021-22464-x)
Supplement: Supplementary file 7 — Source Data [file 41467_2021_22464_MOESM7_ESM.zip › Source Data Excel 20210303/Supplementary Figures/Supplementary Figure 3/Panel B.xlsx]

## Sheet: TTX controls
Time (min)	0-4 Hz							4-8 Hz							8-12 Hz
-2.5	0.00113	0.00144	0.000764	1.92e-05	5.75e-05			8.35e-05	0.000716	1.66e-05	5.42e-05	2.14e-05			3.04e-05	0.000357	5.85e-06	2.14e-05	8.67e-06
2.5	0.00105	0.00165	0.00127	0.00165	0.00205			0.000247	0.000228	0.000149	0.000262	0.000688			6.25e-05	6.99e-05	5.74e-05	5.53e-05	0.00017
7.5	0.000844	0.00186	0.000653	0.000936	0.00385			0.000243	0.000329	0.000135	0.000193	0.000408			4.79e-05	0.000102	5.67e-05	7.27e-05	9.48e-05
12.5	0.000806	0.00132	0.00201	0.000929	0.00322			0.00021	0.000442	0.000221	0.000215	0.000205			3.87e-05	7.77e-05	8.92e-05	5.75e-05	3.92e-05
17.5	0.000542	0.00112	0.000854	0.000965	0.0014			0.000253	0.000252	0.000119	0.000264	0.000184			4.57e-05	7.88e-05	5.87e-05	6.24e-05	4.77e-05
22.5	0.000449	0.00106	0.000711	0.000812	0.00108			0.000219	0.000335	0.00014	0.000239	0.000195			0.000122	8.47e-05	6.2e-05	7.65e-05	3.7e-05
27.5	0.000348	0.00115	0.000428	0.000871	0.000854			0.00022	0.000291	0.000104	0.000217	0.000185			8.13e-05	9.74e-05	5.03e-05	6.72e-05	5e-05
32.5	0.000374	0.000953	0.000317	0.00085	0.000723			0.000195	0.000279	7.06e-05	0.000246	0.000154			6.86e-05	9.95e-05	3.45e-05	6.74e-05	4.51e-05
37.5	0.000308	0.00105	0.000418	0.000894	0.000573			0.000147	0.000311	8.62e-05	0.000264	0.000167			5.47e-05	0.000109	5.37e-05	8.96e-05	3.79e-05
42.5	0.000261	0.00133	0.000404	0.000911	0.000483			0.000205	0.000422	8.02e-05	0.00034	0.000123			4.76e-05	0.000112	3.81e-05	8.1e-05	4.1e-05
47.5	0.000377	0.000989	0.000449	0.000829	0.000585			0.000256	0.000362	6.78e-05	0.000344	0.000145			5.24e-05	0.000119	3.31e-05	8.46e-05	3.2e-05
52.5	0.000378	0.00123	0.000405	0.000989	0.000715			0.000239	0.000382	7.07e-05	0.000443	0.000175			6.99e-05	0.00012	4.34e-05	8.09e-05	2.5e-05
57.5	0.000473	0.00102	0.00037	0.000989	0.00046			0.000171	0.000441	6.32e-05	0.000443	0.000119			5.91e-05	0.00013	3.13e-05	8.09e-05	4.21e-05
62.5	0.000361	0.00141	0.000443	0.00111	0.000367			0.000152	0.000418	6.21e-05	0.000448	7.87e-05			5.27e-05	0.000113	3.14e-05	9.36e-05	4.11e-05
67.5	0.000359	0.00137	0.000339	0.00109	0.000345			0.00017	0.000614	6.96e-05	0.000361	7.53e-05			6.34e-05	0.000146	3.41e-05	8.56e-05	3.24e-05
72.5	0.00034	0.00167	0.00043	0.00104	0.00031			0.000178	0.000607	6.34e-05	0.00038	5.9e-05			5.67e-05	0.00013	3.35e-05	9.73e-05	2.4e-05
77.5	0.000575	0.00132	0.000368	0.00108	0.000412			0.000177	0.000592	6.87e-05	0.000483	6.05e-05			6.11e-05	0.000138	3.66e-05	0.000105	2.99e-05
82.5	0.00041	0.00167	0.000439	0.00104	0.000399			0.000125	0.000483	7.16e-05	0.000355	7.49e-05			5.21e-05	0.000153	3.82e-05	9.18e-05	2.95e-05
87.5	0.000363	0.00175	0.000429	0.00123	0.000309			0.000173	0.000441	7.47e-05	0.000413	4.71e-05			4.31e-05	0.00013	3.93e-05	0.0001	2.17e-05
92.5	0.00049	0.00182	0.000372	0.00125	0.000332			0.00013	0.000789	7.14e-05	0.000387	5.46e-05			6.9e-05	0.000157	3.79e-05	0.000101	2.11e-05
97.5	0.000932	0.00183	0.000353	0.00134	0.000616			0.000113	0.000489	6.34e-05	0.000441	7.25e-05			8.27e-05	0.000136	3.41e-05	0.000106	2.76e-05
102.5	0.00128	0.00155	0.00035	0.00125	0.000535			0.000128	0.000561	7.07e-05	0.000454	8.61e-05			8.23e-05	0.000157	3.64e-05	9.49e-05	4.29e-05
107.5	0.000509	0.0017	0.000443	0.00129	0.000419			9.23e-05	0.000441	7.36e-05	0.000363	5.38e-05			6.26e-05	0.000128	3.83e-05	9.73e-05	2.33e-05
112.5	0.000384	0.00199	0.000424	0.00157	0.000536			8.36e-05	0.000546	8.28e-05	0.000415	6.59e-05			5.09e-05	0.000145	4.26e-05	8.34e-05	2.29e-05
117.5	0.000488	0.00173	0.00035	0.00163	0.000559			8.22e-05	0.000507	6.62e-05	0.000435	6.59e-05			4.79e-05	0.000149	3.62e-05	9.79e-05	2.47e-05
122.5	0.000524	0.00195	0.00029	0.00188	0.000346			9.48e-05	0.000608	6.5e-05	0.000451	6.41e-05			5.61e-05	0.000176	3.53e-05	8.97e-05	2.61e-05
127.5	0.001	0.00191	0.000339	0.00184	0.000556			9.92e-05	0.000612	6.02e-05	0.00047	6.49e-05			5.1e-05	0.000159	3.41e-05	7.94e-05	2.3e-05
132.5	0.000409	0.00174	0.000332	0.00224	0.000515			7.63e-05	0.000514	7.31e-05	0.000384	5.9e-05			4.59e-05	0.000155	3.98e-05	7.96e-05	2.38e-05
137.5	0.000436	0.00213	0.000319	0.00169	0.000577			6.26e-05	0.00058	5.63e-05	0.000484	6.29e-05			3.86e-05	0.00017	3.49e-05	8.08e-05	2.76e-05
142.5	0.000682	0.00224	0.00033	0.00111	0.000491			7.3e-05	0.000533	6.37e-05	0.000503	6.5e-05			3.67e-05	0.000158	3.25e-05	8.11e-05	2.32e-05
147.5	0.00157	0.00374	0.000311	0.00127	0.000491			0.000104	0.000831	5.61e-05	0.00045	6.17e-05			9.23e-05	0.000223	3.11e-05	7.11e-05	2.28e-05
152.5	0.000233	0.00518	0.000382	0.000883	0.000342			4.47e-05	0.000815	6.03e-05	0.000449	4.64e-05			3.21e-05	0.000234	3.24e-05	5.66e-05	2.11e-05
157.5	0.000292	0.00279	0.000305	0.000513	0.000432			3.64e-05	0.000444	5.15e-05	0.000671	5.67e-05			2.92e-05	0.000142	2.74e-05	4.82e-05	2.11e-05
162.5	0.000209	0.00126	0.00029	0.00074	0.000424			3.81e-05	0.000345	5.35e-05	0.000376	5.35e-05			2.58e-05	0.000109	3.27e-05	4.58e-05	1.92e-05
167.5	0.000268	0.00143	0.000359	0.000573	0.000354			3.58e-05	0.000463	6.01e-05	0.00077	4.66e-05			2.38e-05	0.000124	2.91e-05	4.44e-05	1.84e-05
172.5	0.00015	0.00108	0.000386	0.000695	0.000544			2.53e-05	0.000334	5.54e-05	0.000472	5.54e-05			2.23e-05	9.86e-05	2.83e-05	4.3e-05	1.82e-05
177.5	0.00018	0.00124	0.00038	0.000542	0.000439			2.96e-05	0.000354	5.98e-05	0.000825	6.44e-05			2.31e-05	0.000121	3.14e-05	5.1e-05	2.35e-05
