# Supplementary material for: Spreading depression as an innate antiseizure mechanism
Source: Nat Commun. 2021 Apr 13;12:2206. doi: 10.1038/s41467-021-22464-x (PMC8044138; doi:10.1038/s41467-021-22464-x)
Supplement: Supplementary file 7 — Source Data [file 41467_2021_22464_MOESM7_ESM.zip › Source Data Excel 20210303/Supplementary Figures/Supplementary Figure 4/Panel A and B.xlsx]

## Sheet: Panel A
	0-4 Hz																															4-8 Hz
4AP (n=30)	1376	1358	1783	1912	454	465	2955	1298	151	14634	668	4376	2190	714	4597	426	687	308	554	1486	455	2236	1192	1217	1425	513	1116	1764	756	582		273	462	274	283	109	117	368	254	159	3611	255	519	1175	133	302	351	282	230
PG (n=9)	1802	212	1038																1290	223	636	537	1029	166								2570	898	1363
BIC (n=11)																			271	37	601	733	124	1181	776	828	2274	1031	158
[truncated: 42 more columns]

## Sheet: Panel B 4AP Power pre-SD % 
	SD (-)																					SD (+)
0-4 Hz	576	1856	506	525	293	331	399	280	469													340	246	283	92	110	618	249	12176	2260	167	4257	134	159	138	503	254	2994	339	463	141	346
4-8 Hz	70	188	213	124	191	176	347	135	112													216	205	98	21	67	66	244	819	208	127	97	76	106	216	88	241	2106	227	507	89	58
8-12 Hz	97	164	220	123	281	105	337	185	83													637	480	69	81	122	127	538	923	183	81	67	70	111	307	62	155	288	394	1390	86	53

## Sheet: Panel B PG Power pre-SD % 
	SD (+)																	SD (-)
0-4	1266	49	1001															83	592	94	304	74	510
4-8	1222	355	927															284	359	97	472	306	1359
8-12	746	453	1418															667	480	94	560	310	937

## Sheet: Panel B BIC Power pre-SD %
	SD (+)																	SD (-)
0-4 Hz	260																	1359	172	776	61	30	348	203	124	248	509
4-8 Hz	708																	1723	401	742	331	232	819	265	369	538	1228
8-12 Hz	928																	2310	911	999	1014	407	1451	414	660	1224	2844
