# Supplementary material for: Spreading depression as an innate antiseizure mechanism
Source: Nat Commun. 2021 Apr 13;12:2206. doi: 10.1038/s41467-021-22464-x (PMC8044138; doi:10.1038/s41467-021-22464-x)
Supplement: Supplementary file 7 — Source Data [file 41467_2021_22464_MOESM7_ESM.zip › Source Data Excel 20210303/Supplementary Figures/Supplementary Figure 7/Panel B.xlsx]

## Sheet: 4AP E2
Frequency	a	b	c
0	0.000528719	0.00106967	0.00034347
0.976563	0.00163758	0.00280571	0.00086618
1.95313	0.00162702	0.00283781	0.00061422
2.92969	0.00119312	0.0022	0.00036069
3.90625	0.000735866	0.00176	0.00027947
4.88281	0.000355773	0.00143	0.00022617
5.85938	0.000301047	0.00114	0.00017534
6.83594	0.000280963	0.00105	0.00013593
7.8125	0.000351135	0.000936	0.00011922
8.78906	0.000378127	0.000905	0.00010002
9.76563	0.000318	0.000804	8.42e-05
10.7422	0.000183	0.000654	6.66e-05
11.7188	0.000131	0.000587	5.44e-05
12.6953	0.000111	0.000534	4.34e-05
