# Supplementary material for: Spreading depression as an innate antiseizure mechanism
Source: Nat Commun. 2021 Apr 13;12:2206. doi: 10.1038/s41467-021-22464-x (PMC8044138; doi:10.1038/s41467-021-22464-x)
Supplement: Supplementary file 7 — Source Data [file 41467_2021_22464_MOESM7_ESM.zip › Source Data Excel 20210303/Supplementary Figures/Supplementary Figure 7/Panel C.xlsx]

## Sheet: 4AP100 iSD E2 %
	Time (min)	0-4 Hz					4-8 Hz					8-12 Hz
Baseline	-2.5	64	18	25	44	68	73	52	29	82	39	86	89	66	29	55
Pre-SD	2.5	100	100	100	100	100	100	100	100	100	100	100	100	100	100	100
Post-SD 0-5	7.5	33	17	25	38	13	32	25	12	44	8	33	24	16	33	5
Post-SD 5-10	12.5	116	33	83	81	17	82	62	42	72	12	80	49	42	47	7
Post-SD 10-15	17.5	103	33	80	93	23	83	71	52	86	16	81	78	54	54	9
Post-SD 15-20	22.5	98	38	114	89	30	99	76	70	83	19	90	76	61	53	12
Post-SD 20-25	27.5	104	40	111	98	29	91	89	66	114	20	81	91	68	61	17
Post-SD 25-30	32.5	128	47	112	105	32	99	94	76	94	20	94	82	70	60	16

## Sheet: 4AP iSD E2 raw
	Time (min)	0-4 Hz					4-8 Hz					8-12 Hz
Baseline	-2.5	0.00077	0.000439	0.000439	0.000817	0.00114	0.00024	0.000221	0.000221	0.000102	0.000322	0.000114	0.000127	0.000127	2.29e-05	0.000253
Pre-SD	2.5	0.0012	0.0025	0.00178	0.00186	0.00168	0.000327	0.000422	0.000763	0.000124	0.000826	0.000133	0.000143	0.000191	7.93e-05	0.000462
Post-SD 0-5	7.5	0.000401	0.000429	0.000451	0.000705	0.000211	0.000106	0.000107	9.07e-05	5.42e-05	6.54e-05	4.43e-05	3.43e-05	3.03e-05	2.63e-05	2.48e-05
Post-SD 5-10	12.5	0.00139	0.000822	0.00147	0.0015	0.000283	0.000267	0.00026	0.000319	8.94e-05	9.79e-05	0.000106	7.06e-05	7.99e-05	3.72e-05	3.31e-05
Post-SD 10-15	17.5	0.00123	0.000822	0.00142	0.00173	0.000385	0.000271	0.000299	0.000399	0.000107	0.000131	0.000108	0.000111	0.000104	4.27e-05	4e-05
Post-SD 15-20	22.5	0.00117	0.000948	0.00203	0.00166	0.000512	0.000325	0.000319	0.000536	0.000103	0.000153	0.00012	0.000108	0.000117	4.24e-05	5.63e-05
Post-SD 20-25	27.5	0.00125	0.001	0.00197	0.00182	0.000493	0.000298	0.000376	0.000506	0.000141	0.000164	0.000108	0.00013	0.000129	4.82e-05	7.63e-05
Post-SD 25-30	32.5	0.00154	0.00117	0.002	0.00195	0.000544	0.000323	0.000397	0.000581	0.000116	0.000163	0.000125	0.000117	0.000133	4.77e-05	7.6e-05
