# Supplementary material for: Spreading depression as an innate antiseizure mechanism
Source: Nat Commun. 2021 Apr 13;12:2206. doi: 10.1038/s41467-021-22464-x (PMC8044138; doi:10.1038/s41467-021-22464-x)
Supplement: Supplementary file 7 — Source Data [file 41467_2021_22464_MOESM7_ESM.zip › Source Data Excel 20210303/Supplementary Figures/Supplementary Figure 8/Panel C.xlsx]

## Sheet: 4AP Opto mice no SD ROIs
	CBV changes in ROI
	No	Yes
0	0	8
1	0	8
2	3	5
3	6	2
4	7	1

## Sheet: 4AP Opto mice induced SD ROIs 
	CBV changes in ROI
	No	Yes
0	4	5
1	4	5
2	5	4
3	6	3
4	9	0

## Sheet: 4AP Opto mice nSD and iSD ROIs 
nSD	iSD
2	0
5	2
4	0
3	0
2	4
3	4
2	4
3	0
	3
