# Supplementary material for: Spreading depression as an innate antiseizure mechanism
Source: Nat Commun. 2021 Apr 13;12:2206. doi: 10.1038/s41467-021-22464-x (PMC8044138; doi:10.1038/s41467-021-22464-x)
Supplement: Supplementary file 7 — Source Data [file 41467_2021_22464_MOESM7_ESM.zip › Source Data Excel 20210303/Supplementary Figures/Supplementary Figure 8/Panel A.xlsx]

## Sheet: Panel A 4AP nSD and iSD 0-4 Hz%
	Time (min)	Induced SD										No SD
Baseline	-2.5	20	84	21	24	18	18	21	27	41	16	25	26	13	23	27	10	38	98
Pre-SD	2.5	100	100	100	100	100	100	100	100	100	100	100	100	100	100	100	100	100	100
Post-SD 0-5	7.5	63	14	58	71	23	24	71	133	14	55	162	126	78	104	108	194	80	98
Post-SD 5-10	12.5	52	63	34	74	77	80	69	54	60	48	157	159	53	109	98	250	75	102
Post-SD 10-15	17.5	35	42	30	67	82	85	67	39	42	31	117	175	42	105	76	258	94	90
Post-SD 15-20	22.5	28	59	38	60	63	67	60	54	61	31	86	136	54	99	47	305	98	99
Post-SD 20-25	27.5	27	56	31	78	52	54	76	44	56	23	66	188	55	94	33	334	83	179
Post-SD 25-30	32.5	26	58	36	58	62	65	76	45	58	24	49	185	54	91	34	399	64	204

## Sheet: Panel A 4AP nSD iSD 4-8 Hz%
	Time (min)	Induced SD										No SD
Baseline	-2.5	29	102	63	12	13	14	11	115	90	7	216	6	22	42	15	15	33	189
Pre-SD	2.5	100	100	100	100	100	100	100	100	100	100	100	100	100	100	100	100	100	100
Post-SD 0-5	7.5	111	23	87	56	13	14	57	154	22	97	141	207	79	90	105	176	173	94
Post-SD 5-10	12.5	85	104	70	42	34	37	38	123	103	96	201	355	77	117	113	193	69	91
Post-SD 10-15	17.5	111	98	84	29	28	30	26	132	101	89	226	363	79	105	128	167	250	84
Post-SD 15-20	22.5	122	101	113	18	26	28	18	169	101	89	218	413	93	152	122	163	142	94
Post-SD 20-25	27.5	99	62	155	15	23	24	14	217	64	92	188	671	100	112	93	159	154	193
Post-SD 25-30	32.5	73	56	196	16	26	27	16	318	57	89	170	909	115	120	88	235	122	347

## Sheet: Panel A 4AP nSD iSD 8-12Hz 
	Time (min)	Induced SD										No SD
Baseline	-2.5	38	56	150	14	8	10	12	108	63	8	92	4	18	86	6	7	27	168
Pre-SD	2.5	100	100	100	100	100	100	100	100	100	100	100	100	100	100	100	100	100	100
Post-SD 0-5	7.5	139	23	125	87	18	20	81	171	22	124	152	179	80	105	119	175	171	96
Post-SD 5-10	12.5	127	110	148	78	29	31	63	225	109	152	229	348	95	125	130	177	70	111
Post-SD 10-15	17.5	179	97	169	58	25	27	48	289	97	154	253	399	104	121	137	174	243	94
Post-SD 15-20	22.5	276	114	191	34	22	24	29	291	116	154	251	399	93	145	101	169	168	130
Post-SD 20-25	27.5	248	44	264	19	24	27	17	322	46	208	227	566	100	122	105	174	183	179
Post-SD 25-30	32.5	107	47	353	26	25	26	23	584	47	220	202	837	112	103	77	243	157	248

## Sheet: 4AP nSD and iSD 0-4 Hz raw
	Time (min)	Induced SD										No SD
Baseline	-2.5	0.000674	0.00196	0.000762	0.00133	0.000459	0.000458	0.001196	0.00068	0.000958	0.000617	0.00221	0.00357	0.001779	0.000427	0.00135	0.000508	0.000866	0.001681
Pre-SD	2.5	0.0034	0.00234	0.00358	0.00548	0.00258	0.00248	0.005582	0.002539	0.002321	0.003802	0.00884	0.0137	0.013368	0.001896	0.00506	0.005156	0.002284	0.001709
Post-SD 0-5	7.5	0.00214	0.000339	0.00208	0.00387	0.000585	0.000585	0.003964	0.00338	0.000325	0.002075	0.0143	0.0172	0.010447	0.001965	0.00547	0.010024	0.001831	0.00168
Post-SD 5-10	12.5	0.00178	0.00147	0.00122	0.00404	0.00198	0.001984	0.003834	0.001368	0.001392	0.001826	0.0139	0.0218	0.007146	0.002065	0.00494	0.012876	0.001714	0.001739
Post-SD 10-15	17.5	0.00119	0.000981	0.00109	0.00366	0.00212	0.002117	0.003757	0.00099	0.000978	0.001176	0.0103	0.024	0.005611	0.00199	0.00386	0.013277	0.00215	0.001532
Post-SD 15-20	22.5	0.00096	0.00139	0.00135	0.00329	0.00163	0.00166	0.003359	0.00137	0.001411	0.001176	0.00757	0.0187	0.007153	0.001883	0.00238	0.015726	0.002227	0.001694
Post-SD 20-25	27.5	0.000917	0.00131	0.00111	0.00426	0.00134	0.00135	0.004247	0.001107	0.001305	0.000877	0.0058	0.0257	0.007294	0.001781	0.00165	0.017226	0.001894	0.003057
Post-SD 25-30	32.5	0.000868	0.00135	0.00129	0.00317	0.0016	0.001615	0.004247	0.001151	0.001349	0.000918	0.00436	0.0253	0.007244	0.001728	0.00172	0.020572	0.001464	0.003479

## Sheet: 4AP nSD and iSD 4-8 Hz raw
	Time (min)	Induced SD										No SD
Baseline	-2.5	6.32e-05	0.000335	9.9e-05	0.000176	8.45e-05	8.76e-05	0.000165	0.000106	0.000293	1.64e-05	0.00111	0.000355	0.000178	0.000112	7.18e-05	8.68e-05	0.00017	0.000379
Pre-SD	2.5	0.000218	0.00033	0.000156	0.00141	0.000655	0.000611	0.00146	9.18e-05	0.000325	0.000247	0.000513	0.0056	0.000815	0.000266	0.000475	0.000578	0.000517	0.000201
Post-SD 0-5	7.5	0.000242	7.45e-05	0.000136	0.000791	8.68e-05	8.68e-05	0.000838	0.000141	7.01e-05	0.00024	0.000721	0.0116	0.00064	0.00024	0.000498	0.00102	0.000893	0.000189
Post-SD 5-10	12.5	0.000185	0.000344	0.000109	0.000586	0.000224	0.000224	0.000561	0.000113	0.000334	0.000238	0.00103	0.0199	0.000628	0.00031	0.000535	0.001114	0.000358	0.000183
Post-SD 10-15	17.5	0.000242	0.000325	0.000131	0.000405	0.000183	0.000184	0.000383	0.000121	0.000328	0.000221	0.00116	0.0203	0.000645	0.00028	0.000608	0.000964	0.001291	0.000168
Post-SD 15-20	22.5	0.000266	0.000334	0.000176	0.000259	0.00017	0.000171	0.00026	0.000155	0.000327	0.000221	0.00112	0.0231	0.000762	0.000404	0.000578	0.000941	0.000735	0.000188
Post-SD 20-25	27.5	0.000215	0.000203	0.000242	0.000208	0.000148	0.000148	0.000207	0.000199	0.000209	0.000228	0.000964	0.0376	0.000812	0.000297	0.000441	0.000921	0.000797	0.000387
Post-SD 25-30	32.5	0.000159	0.000186	0.000305	0.000232	0.000169	0.000168	0.000237	0.000292	0.000184	0.00022	0.000873	0.0509	0.000936	0.000319	0.000417	0.001358	0.000633	0.000698

## Sheet: 4AP nSD and iSD 8-12 Hz raw
	Time (min)	Induced SD										No SD
Baseline	-2.5	3.53e-05	8.81e-05	6.24e-05	8.97e-05	2.24e-05	2.77e-05	8.53e-05	2.75e-05	9.75e-05	8.81e-06	0.00024	0.000111	5.58e-05	0.000116	2.14e-05	1.9e-05	6.11e-05	0.000222
Pre-SD	2.5	9.21e-05	0.000156	4.17e-05	0.000622	0.000292	0.00027	0.000722	2.55e-05	0.000154	0.000104	0.00026	0.00258	0.000311	0.000135	0.000382	0.000268	0.00023	0.000132
Post-SD 0-5	7.5	0.000128	3.53e-05	5.22e-05	0.000543	5.36e-05	5.36e-05	0.000586	4.36e-05	3.38e-05	0.000129	0.000395	0.00461	0.000249	0.000142	0.000456	0.000468	0.000393	0.000127
Post-SD 5-10	12.5	0.000117	0.000171	6.16e-05	0.000484	8.34e-05	8.35e-05	0.000457	5.73e-05	0.000168	0.000158	0.000595	0.00897	0.000297	0.000169	0.000496	0.000474	0.00016	0.000146
Post-SD 10-15	17.5	0.000165	0.000152	7.06e-05	0.000363	7.2e-05	7.22e-05	0.000346	7.37e-05	0.00015	0.00016	0.000657	0.0103	0.000324	0.000164	0.000524	0.000465	0.000559	0.000124
Post-SD 15-20	22.5	0.000254	0.000178	7.98e-05	0.000213	6.41e-05	6.5e-05	0.000212	7.41e-05	0.000178	0.00016	0.000653	0.0103	0.00029	0.000196	0.000384	0.000454	0.000386	0.000172
Post-SD 20-25	27.5	0.000228	6.84e-05	0.00011	0.000121	7.14e-05	7.16e-05	0.00012	8.22e-05	7.05e-05	0.000216	0.00059	0.0146	0.000312	0.000165	0.000402	0.000465	0.000421	0.000236
Post-SD 25-30	32.5	9.9e-05	7.39e-05	0.000147	0.00016	7.16e-05	7.11e-05	0.000168	0.000149	7.2e-05	0.000229	0.000525	0.0216	0.000348	0.000139	0.000294	0.00065	0.000361	0.000328
