# Supplementary material for: Spreading depression as an innate antiseizure mechanism
Source: Nat Commun. 2021 Apr 13;12:2206. doi: 10.1038/s41467-021-22464-x (PMC8044138; doi:10.1038/s41467-021-22464-x)
Supplement: Supplementary file 7 — Source Data [file 41467_2021_22464_MOESM7_ESM.zip › Source Data Excel 20210303/Supplementary Figures/Supplementary Figure 9/Panel A and E.xlsx]

## Sheet: Panel A
	HETEROZYGOUS																					WILD TYPE
0-4	196	520	329	202	240	342	379	879														647	235	696	163	337	3412
4-8	402	256	626	327	228	139	270	531														426	470	567	433	1248	6580
8-12	469	337	555	678	356	139	737	2558														457	1208	2474	1496	2278	11638

## Sheet: Panel E
	Time (min)	0-4 Hz							4-8 Hz							8-12 Hz
-2.5	-2.5	0.000851	0.00242	0.000877	0.00228	0.00145	0.0021	0.00227	0.000192	0.000558	0.000145	0.000878	0.000334	0.000547	0.00078	7.62e-05	0.000141	6.59e-05	0.00043	0.000123	0.000103	0.000256
2.5	2.5	0.00201	0.00477	0.000882	0.00999	0.00556	0.00591	0.00809	0.00199	0.000366	0.000477	0.00183	0.000334	0.000351	0.00297	0.000897	0.000109	0.000388	0.000671	0.000136	0.000104	0.00154
7.5	7.5	0.00106	0.00152	0.000347	0.00221	0.00173	0.00171	0.00318	0.000182	0.00011	4.37e-05	0.000314	0.000195	0.00011	0.000228	8.81e-05	6e-05	5.17e-05	0.00017	0.000127	4.75e-05	0.000111
12.5	12.5	0.002	0.00292	0.00041	0.00311	0.00199	0.0022	0.00856	0.000462	0.000235	8.79e-05	0.000908	0.000167	0.000578	0.00112	0.000273	7.2e-05	7.21e-05	0.000658	8.8e-05	0.000155	0.000449
17.5	17.5	0.00372	0.00325	0.00063	0.00543	0.00206	0.00215	0.0045	0.00104	0.00203	0.00018	0.000931	0.000367	0.000414	0.000403	0.000851	0.00073	0.00013	0.000625	0.000192	8.7e-05	0.000239
22.5	22.5	0.00287	0.00296	0.000894	0.00833	0.00343	0.00279	0.00493	0.00112	0.00125	0.00011	0.00107	0.00057	0.000177	0.000356	0.00084	0.000463	8.49e-05	0.000708	0.000354	5.5e-05	0.000203
27.5	27.5	0.00499	0.0014	0.000552	0.00592	0.0031	0.00392	0.00458	0.000909	0.000268	0.000164	0.000632	0.00152	0.000174	0.00048	0.00055	0.000183	8.84e-05	0.0004	0.00105	5.86e-05	0.000315
32.5	32.5	0.00276	0.00196	0.00126	0.00314	0.00241	0.00342	0.00335	0.000217	0.000215	0.000473	0.00039	0.00156	0.000937	0.00038	0.000192	0.000207	0.000397	0.000341	0.00106	0.000224	0.000197
