# Supplementary material for: Spreading depression as an innate antiseizure mechanism
Source: Nat Commun. 2021 Apr 13;12:2206. doi: 10.1038/s41467-021-22464-x (PMC8044138; doi:10.1038/s41467-021-22464-x)
Supplement: Supplementary file 7 — Source Data [file 41467_2021_22464_MOESM7_ESM.zip › Source Data Excel 20210303/Supplementary Figures/Supplementary Figure 9/Panel F.xlsx]

## Sheet: CBV pulsations ROIs FHM1 HET
	CBV changes in ROI
	No	Yes
0	4	4
1	4	4
2	5	3
3	7	1
4	8	0

## Sheet: CBV pulsations ROIs involvement
FHM1 mice
2
0
0
0
3
3
4
2
0
