# Supplementary material for: Spreading depression as an innate antiseizure mechanism
Source: Nat Commun. 2021 Apr 13;12:2206. doi: 10.1038/s41467-021-22464-x (PMC8044138; doi:10.1038/s41467-021-22464-x)
Supplement: Supplementary file 7 — Source Data [file 41467_2021_22464_MOESM7_ESM.zip › Source Data Excel 20210303/Supplementary Figures/Supplementary Figure 9/Panel D.xlsx]

## Sheet: Panel D
Onset	#1 sSD amplitude 4AP	Subseq sSD amplitude 4AP
19.4	-11.3
14.4	-5.3
26.1	-5.8
45.7	-9.34
7.2	-11.1
18.8	-14.3
53.6	-9.3
39.8		-9.4
47.8		-9.4
54.6		-10.4
60.7		-11.1
67.9		-10.9
75.1		-11.8
82.6		-10.2
89.8		-10.6
94.2		-11.3
100.7		-7.2
107.2		-6
111.7		-8.8
119.8		-7.2
131.2		-7
139.3		-3.9
149		-6.9
161.9		-6
176.9		-6.9
20.9		-6.6
26.6		-10
32		-11.6
38.1		-10.4
43.4		-8.4
32.4		-5.3
37.7		-6
45.1		-8.2
55.5		-3.4
59.7		-3.4
65.2		-5.4
73.2		-2.7
80.5		-5.7
99		-5.1
124.4		-3
12.2		-14.6
16.6		-16.8
20.6		-15
24.8		-14.9
27		-16.9
28.7		-15.7
31		-16.9
32.78		-10.4
35.1		-14.7
41.9		-14.8
54.9		-12.9
60.1		-13.6
25.7		-15.6
30.7		-15.4
35		-13.3
61.1		-2.7
64.3		-8.9
