# Supplementary material for: Spreading depression as an innate antiseizure mechanism
Source: Nat Commun. 2021 Apr 13;12:2206. doi: 10.1038/s41467-021-22464-x (PMC8044138; doi:10.1038/s41467-021-22464-x)
Supplement: Supplementary file 7 — Source Data [file 41467_2021_22464_MOESM7_ESM.zip › Source Data Excel 20210303/Supplementary Figures/Supplementary Table.xlsx]

## Sheet: pH
SD(-)	SD(+)
7.27	7.32
7.27	7.33
7.24	7.3
7.35	7.29
7.37	7.29
7.36	7.26
7.48	7.41
7.38	7.33
7.34	7.43
	7.37
	7.37
	7.34
	7.35
	7.37
	7.39
	7.4
	7.42
	7.29
	7.38
	7.37

## Sheet: pCO2
SD(-)	SD(+)
39	36
39	33
49	33
35	39
30	44
27	27
19	34
33	28
30.5	31
	30
	36
	35
	42
	32
	30
	28
	29
	40
	30
	35.1

## Sheet: pO2
SD(-)	SD(+)
145	100
114	136
98	133
106	135
172	115
149	154
161	158
136	156
153	161
	153
	147
	141
	133
	168
	146
	176
	171
	172
	135
	170

## Sheet: Glucose
SD(-)	SD(+)
138	121
106	148
158	152
163	106
162	122
165	128
187	183
115	153
	140
	162
	162
	161
	177
	148
	87
	155
	111
	153
	125
	149

## Sheet: Blood pressure
SD(-)	SD(+)
87	75
70	92
90	89
95	90
94	102
71	89
90	90
111	90
91
	97
	98
	83
	105
	94
	107
	97
	85
	96
	103
	103
